# Supplementary material for: Sleep quality and mental health among Chinese nurses after the COVID-19 pandemic: A moderated model
Source: PLoS One. 2024 May 31;19(5):e0295105. doi: 10.1371/journal.pone.0295105 (PMC11142611; doi:10.1371/journal.pone.0295105)
Supplement: S1 Raw data — (XLSX) [file pone.0295105.s001.xlsx]

## Sheet: data
ID	Gender	Age	Work experience	Education	Marital status	Living with family members	Children	Frontline work	PHQ1	PHQ2	PHQ3	PHQ4	PHQ5	PHQ6	PHQ7	PHQ8	PHQ9	PHQ total score	GAD1	GAD2	GAD3	GAD4	GAD5	GAD6	GAD7	GAD total score	sleep latency	habitual sleep efficiency	sleep duration	sleep disturbances	subjective sleep quality	use of sleep medications	daytime dysfunction	SQ total score	SS1	SS2	SS3	SS4	SS5a	SS%b	SS5c	SS5d	SS5e	SS6	SS6a	SS6b	SS6c	SS6d	SS6e
1	2	34	10	2	1	1	2	2	2	2	2	2	2	2	2	2	2	9	2	2	2	2	2	2	2	7	0	0	0	0	0	0	0	0	4	4	1	4	4	4	4	4	4	2	1	1	1	1	1
2	2	26	3	2	2	1	1	1	1	1	2	2	1	1	1	1	1	2	1	1	1	1	1	1	1	0	2	0	0	0	1	0	1	4	2	4	3	4	4	4	1	4	4	2	0	0	1	1	0
3	2	33	11	2	2	1	1	1	2	2	2	2	2	2	2	2	2	9	2	2	2	2	2	2	2	7	1	0	1	1	1	0	1	5	2	1	1	2	1	3	1	3	1	1	-3	-3	-3	-3	-3
4	2	22	1	1	2	1	1	1	2	2	2	2	2	1	1	1	1	5	2	2	1	2	2	2	1	5	1	0	2	1	1	0	1	6	2	1	4	3	4	4	1	1	1	2	0	1	1	1	0
5	2	46	27	2	1	1	2	1	1	1	2	1	2	1	1	1	1	2	2	2	2	1	2	2	2	6	2	0	2	1	1	0	1	7	2	3	2	4	4	4	4	4	4	2	1	1	0	0	0
6	2	40	16	2	2	1	1	1	1	1	1	1	1	1	1	1	1	0	1	1	1	1	1	1	1	0	1	0	1	0	1	0	1	4	3	4	3	4	1	4	1	1	1	1	-3	-3	-3	-3	-3
7	2	22	1	1	2	1	1	1	1	1	1	1	1	1	1	1	1	0	1	1	1	1	1	1	1	0	1	0	0	0	1	0	0	2	3	3	2	4	4	4	1	4	1	1	-3	-3	-3	-3	-3
8	2	34	11	2	1	1	2	2	4	4	4	4	4	4	4	4	4	27	4	4	4	4	4	4	4	21	2	0	1	2	3	3	3	14	1	4	1	4	1	1	2	1	1	1	-3	-3	-3	-3	-3
9	2	48	21	2	1	0	2	2	1	1	1	1	1	1	1	1	1	0	1	1	1	1	1	1	1	0	2	1	1	1	2	0	0	7	2	4	4	4	1	1	1	1	1	2	1	1	1	1	0
10	2	45	20	2	1	0	2	1	1	1	1	1	1	1	1	1	1	0	1	1	1	1	1	1	1	0	0	0	1	0	0	0	0	1	2	4	2	3	4	4	4	4	4	2	1	1	0	1	1
11	2	36	13	1	1	0	2	2	2	2	2	2	2	2	2	2	2	9	2	2	2	2	2	2	2	7	2	0	0	2	1	0	2	7	3	4	2	2	4	4	4	4	1	2	1	1	0	0	1
12	1	32	9	2	1	1	2	1	2	2	2	2	2	2	2	2	2	9	2	2	2	2	2	2	2	7	3	2	2	1	3	3	3	17	2	4	1	4	4	4	3	4	2	2	1	0	1	1	1
13	2	40	18	2	1	1	2	1	2	2	2	2	2	2	2	2	2	9	2	2	2	2	2	2	2	7	3	0	1	1	2	2	1	10	2	4	2	3	4	4	4	4	2	2	1	1	0	0	0
14	2	34	10	2	1	0	2	1	2	2	2	2	2	3	3	3	3	13	3	2	2	2	2	2	2	8	0	1	1	1	1	0	2	6	2	4	1	2	4	4	4	4	4	2	1	1	0	0	0
15	1	31	9	2	1	1	2	2	1	1	1	1	1	1	1	1	1	0	1	1	1	1	1	1	1	0	1	1	0	1	1	0	1	5	4	4	4	4	4	4	4	4	4	2	1	1	1	1	1
16	2	41	18	2	1	0	2	2	1	2	1	1	1	1	1	1	1	1	1	2	1	1	1	1	1	1	1	0	1	0	1	0	2	5	2	4	1	2	3	4	3	1	1	2	1	1	0	0	0
17	2	25	2	2	2	1	1	1	1	1	2	1	1	1	1	1	1	1	2	1	1	2	1	2	2	4	2	0	0	1	0	0	0	3	3	3	1	3	1	4	1	3	3	2	0	1	1	0	1
18	2	32	9	2	1	0	2	1	4	3	2	2	2	2	2	2	2	12	3	2	3	3	2	2	2	10	2	0	1	0	0	0	0	3	2	4	1	2	3	3	3	3	3	1	-3	-3	-3	-3	-3
19	2	26	3	2	2	1	1	1	2	1	3	2	2	1	1	2	1	6	2	3	2	2	2	2	2	8	3	0	1	2	2	0	1	9	2	1	2	3	1	4	1	3	1	1	-3	-3	-3	-3	-3
20	2	33	12	1	1	1	2	1	1	1	1	1	1	1	1	1	1	0	1	1	1	1	1	1	1	0	2	0	0	1	1	0	1	5	2	4	1	4	4	4	4	4	4	2	1	1	1	1	1
21	2	25	3	2	1	0	2	2	1	1	2	2	2	1	3	2	1	6	1	2	1	1	1	1	1	1	1	0	0	2	2	0	1	6	2	4	4	3	4	4	4	4	4	2	1	1	0	0	0
22	2	32	11	2	1	1	2	1	1	1	1	1	1	1	1	1	1	0	1	1	1	1	1	1	1	0	2	0	0	1	1	0	1	5	4	4	4	4	4	4	4	4	4	2	1	1	1	0	1
23	2	25	3	1	2	1	1	1	1	1	1	1	1	1	1	1	1	0	1	1	1	1	1	1	1	0	1	0	1	1	1	0	0	4	3	1	1	1	1	4	1	4	1	1	-3	-3	-3	-3	-3
24	2	41	20	2	1	0	2	2	1	1	1	1	1	1	1	1	1	0	1	1	1	1	2	1	1	1	0	0	1	2	1	0	2	6	4	4	3	3	4	4	4	4	1	1	-3	-3	-3	-3	-3
25	2	53	32	1	1	0	2	2	1	1	2	1	1	1	1	1	1	1	1	1	1	1	2	1	1	1	3	3	2	1	2	2	2	15	3	4	1	2	4	4	4	4	3	2	1	1	1	0	0
26	2	34	10	2	1	1	2	2	2	2	2	2	1	2	2	1	1	6	1	1	1	1	3	1	2	3	2	1	1	2	2	0	2	10	3	4	1	2	4	4	3	3	3	2	0	1	1	0	0
27	2	31	9	1	1	0	2	1	2	2	2	2	2	2	2	2	2	9	2	2	2	2	2	2	2	7	2	0	0	1	1	0	2	6	2	4	1	4	4	4	4	4	4	2	1	1	0	0	1
28	2	33	11	2	1	1	2	1	3	3	2	3	2	2	2	2	2	12	2	2	2	2	2	2	2	7	3	2	2	1	1	1	2	12	3	4	2	4	4	4	3	4	4	1	-3	-3	-3	-3	-3
29	2	36	15	2	1	0	2	1	4	4	4	4	4	4	4	4	4	27	4	4	4	4	4	4	4	21	3	2	3	3	3	0	3	17	1	4	2	3	4	1	4	4	4	1	-3	-3	-3	-3	-3
30	1	29	6	1	2	1	1	1	2	2	2	2	3	2	1	2	1	8	2	2	2	2	2	2	2	7	3	0	1	2	2	0	2	10	2	1	1	4	1	4	1	1	1	2	0	1	0	0	0
31	2	35	14	1	1	0	2	2	1	1	1	2	2	1	1	1	1	2	2	2	2	2	2	2	2	7	1	0	0	1	1	0	1	4	1	4	4	4	4	4	4	4	4	1	-3	-3	-3	-3	-3
32	2	32	9	1	1	0	2	2	1	1	1	1	1	1	1	1	1	0	1	1	1	1	1	1	1	0	1	0	1	1	1	0	0	4	3	4	2	3	4	4	4	4	2	2	1	1	0	1	0
33	2	29	7	1	1	1	2	1	1	1	1	1	2	1	1	1	1	1	1	1	1	1	1	1	1	0	2	0	0	1	1	0	0	4	3	4	1	4	4	4	4	4	1	1	-3	-3	-3	-3	-3
34	2	32	11	1	1	0	2	1	2	2	2	2	2	2	2	2	2	9	2	2	2	2	2	2	2	7	2	2	2	2	2	2	2	14	2	4	1	3	4	4	3	3	1	2	1	1	0	0	0
35	2	40	22	2	1	1	2	2	2	2	2	2	2	2	2	2	2	9	3	3	2	2	2	2	2	9	2	0	0	0	1	0	3	6	2	4	1	3	2	2	2	3	3	2	1	1	1	1	1
36	2	29	5	2	1	0	2	1	2	2	3	2	2	2	2	2	2	10	2	2	2	2	2	2	2	7	3	0	1	2	2	0	3	11	2	4	1	2	4	4	4	4	4	2	0	1	0	0	0
37	2	35	10	2	1	0	2	1	1	1	1	3	3	1	1	1	1	4	1	2	1	2	2	1	1	3	0	2	1	1	1	0	2	7	2	4	1	3	2	2	2	2	1	2	1	1	1	0	0
38	2	43	22	2	1	0	2	1	1	1	1	1	1	1	1	1	1	0	1	1	1	1	1	1	1	0	3	0	1	2	3	2	3	14	2	4	1	4	4	4	4	4	4	2	1	1	1	1	1
39	2	28	6	1	2	1	1	1	3	2	3	2	3	2	3	3	2	14	3	2	3	2	2	2	2	9	3	0	1	2	2	3	3	14	2	3	1	4	1	4	1	3	1	2	0	1	1	1	1
40	1	39	20	1	1	0	2	1	1	1	1	1	1	1	1	1	1	0	1	1	1	1	1	1	1	0	0	3	0	0	0	0	0	3	3	4	3	3	4	4	4	4	4	2	1	0	1	1	0
41	2	45	28	2	1	1	2	1	2	2	3	2	2	2	3	3	1	11	2	2	2	2	2	2	2	7	2	0	0	2	1	0	2	7	3	4	2	4	4	4	3	3	3	2	1	1	1	0	0
42	2	36	8	1	1	1	2	1	4	4	4	4	2	4	4	3	3	23	3	4	3	3	2	2	3	13	3	1	2	3	3	0	2	14	2	4	1	2	3	3	3	3	3	2	1	1	0	1	0
43	2	48	28	2	1	0	2	2	1	1	2	2	1	1	1	1	1	2	1	1	1	1	1	1	1	0	1	1	1	1	3	0	1	8	3	4	4	4	4	4	4	4	4	1	-3	-3	-3	-3	-3
44	2	50	31	2	1	0	2	2	1	1	1	1	1	1	1	1	1	0	1	1	1	1	1	1	1	0	1	0	0	1	1	0	1	4	2	4	4	4	4	1	4	4	4	2	1	1	1	1	1
45	2	31	9	1	1	0	2	1	2	2	2	2	2	2	2	2	2	9	2	2	2	2	2	2	2	7	1	0	0	0	1	0	2	4	2	4	1	2	4	4	4	4	4	1	-3	-3	-3	-3	-3
46	2	26	3	1	2	1	1	1	3	3	3	3	3	3	3	3	3	18	3	3	3	3	3	3	3	14	3	0	0	2	3	2	2	12	2	1	1	3	1	3	1	3	1	1	-3	-3	-3	-3	-3
47	2	23	3	2	2	1	1	1	1	1	1	2	2	1	1	1	1	2	1	2	1	1	1	2	2	3	0	0	0	1	1	0	2	4	3	3	3	4	1	4	1	4	3	2	0	1	1	0	0
48	2	35	11	2	2	1	1	1	2	2	1	2	2	1	1	2	1	5	2	2	2	2	2	2	1	6	0	0	1	1	1	0	2	5	2	4	1	3	1	4	1	4	1	2	0	0	1	0	1
49	2	28	4	2	2	1	1	1	2	2	2	2	2	2	2	2	2	9	2	2	1	2	2	2	2	6	2	0	0	1	2	0	1	6	3	1	1	3	1	4	1	3	1	2	0	1	1	0	1
50	2	31	8	2	1	0	2	1	3	3	3	3	3	3	3	3	3	18	3	3	3	3	3	3	3	14	1	1	0	2	2	0	2	8	2	4	2	3	4	3	4	4	4	2	1	0	0	0	0
51	2	24	3	1	2	1	1	1	3	3	3	3	4	2	3	2	1	15	2	2	3	4	3	3	2	12	3	0	3	2	2	0	3	13	2	1	2	3	1	2	1	3	1	1	-3	-3	-3	-3	-3
52	2	40	10	1	1	0	2	1	2	1	2	2	2	1	1	1	1	4	1	1	2	2	2	1	1	3	2	1	2	1	1	0	3	10	2	3	3	3	4	4	4	4	3	2	1	0	0	1	0
53	2	32	10	2	2	1	1	1	2	1	1	2	1	2	1	1	1	3	1	1	1	2	2	1	1	2	1	0	0	1	0	0	1	3	3	1	1	4	1	4	1	4	4	2	0	0	1	0	1
54	2	26	4	2	1	1	2	2	1	1	1	1	1	1	1	1	1	0	1	1	1	1	1	1	1	0	0	0	0	1	0	0	0	1	3	4	3	3	4	4	4	4	4	2	1	1	0	1	0
55	2	33	11	2	1	0	2	1	1	1	1	1	1	1	1	1	1	0	1	1	1	1	1	1	1	0	2	0	1	1	1	0	2	7	3	4	4	4	4	4	4	4	1	2	1	0	0	0	0
56	2	27	3	2	2	1	1	1	1	1	1	1	2	1	1	1	1	1	1	1	1	1	1	1	1	0	1	0	0	2	1	0	1	5	2	3	2	2	1	4	1	4	1	1	-3	-3	-3	-3	-3
57	2	25	3	1	2	1	1	1	1	2	2	2	2	1	1	1	1	4	1	1	1	1	1	1	1	0	2	0	1	1	1	0	2	7	3	1	1	4	1	4	1	4	1	2	0	1	1	0	0
58	2	26	5	1	2	1	1	1	2	2	3	2	2	1	2	1	1	7	2	2	2	2	2	2	2	7	1	1	1	1	2	0	1	7	3	4	1	3	1	4	1	1	1	2	0	1	1	1	1
59	2	28	6	1	1	1	2	1	1	1	1	1	1	1	1	1	1	0	1	1	1	1	1	1	1	0	3	0	0	1	1	0	2	7	3	4	3	4	4	4	4	4	4	2	1	1	1	0	0
60	2	31	3	1	1	0	2	1	1	1	1	1	1	1	1	1	1	0	1	1	1	1	1	1	1	0	1	0	0	2	1	0	3	7	3	4	1	4	4	4	4	4	4	2	1	1	0	0	0
61	2	40	17	2	1	1	2	2	2	2	2	2	1	2	2	2	2	8	2	2	2	2	2	2	2	7	1	1	2	1	1	0	2	8	3	4	1	3	4	2	1	2	3	2	1	0	1	0	1
62	2	38	15	2	1	0	2	2	3	3	4	4	3	2	3	1	2	16	3	3	3	4	3	3	3	15	2	2	3	3	3	2	3	18	4	4	4	4	4	4	4	4	4	2	1	1	1	1	1
63	2	29	6	1	1	1	2	2	2	2	2	2	2	2	2	2	2	9	2	2	2	2	2	2	2	7	2	0	1	1	2	0	2	8	2	4	1	2	3	3	1	1	1	1	-3	-3	-3	-3	-3
64	2	30	5	2	1	1	2	2	2	2	2	2	2	2	2	2	2	9	2	2	2	2	2	2	2	7	2	0	0	1	1	0	1	5	2	4	2	3	2	3	1	2	1	1	-3	-3	-3	-3	-3
65	2	36	15	2	1	0	2	1	1	1	1	1	1	1	1	1	1	0	1	1	1	1	1	1	1	0	1	0	0	1	0	0	1	3	2	4	4	4	3	4	4	4	3	2	1	1	1	0	0
66	2	30	10	2	1	1	2	1	2	1	1	2	1	1	1	1	1	2	1	1	1	1	1	1	1	0	2	0	1	1	1	0	2	7	3	4	1	3	4	4	4	4	1	2	1	1	1	0	1
67	2	33	10	2	1	0	2	1	2	2	1	2	2	2	1	1	1	5	1	1	1	1	1	1	1	0	3	0	0	1	1	0	2	7	2	4	1	4	2	3	2	3	1	2	1	1	1	1	1
69	2	24	3	2	2	1	1	1	2	1	3	2	3	1	2	1	1	7	1	1	1	1	1	1	1	0	3	0	0	1	2	0	2	8	2	3	2	2	1	3	1	1	1	1	-3	-3	-3	-3	-3
70	2	25	3	1	1	1	2	2	2	2	2	2	2	3	3	3	3	13	2	2	2	2	2	2	2	7	2	0	1	1	2	1	1	8	2	4	3	4	3	4	4	4	4	2	1	1	1	1	1
71	2	47	21	2	1	1	2	1	1	2	1	2	1	1	1	1	1	2	1	1	1	1	1	1	1	0	1	0	1	0	0	0	1	3	3	4	3	4	4	4	4	4	4	2	1	0	1	1	0
72	2	32	10	2	1	1	2	1	1	1	1	1	1	1	1	1	1	0	1	1	1	1	1	1	1	0	2	0	0	1	1	0	1	5	4	4	2	4	1	4	4	3	3	2	0	0	1	1	0
73	2	27	4	1	2	1	1	1	1	1	1	1	1	1	1	1	1	0	1	1	1	1	1	1	1	0	1	0	0	1	1	0	1	4	2	4	2	2	1	3	1	3	1	2	0	1	1	0	0
74	2	31	8	1	1	0	2	2	3	2	2	3	3	2	3	3	1	13	2	3	2	2	2	2	2	8	1	0	0	1	1	0	2	5	2	4	1	3	3	3	3	3	3	2	1	1	0	0	0
75	2	24	3	1	2	1	1	1	1	1	1	1	1	1	1	1	1	0	1	1	1	1	1	1	1	0	0	0	0	0	0	0	0	0	3	1	3	4	1	1	1	1	1	2	0	1	1	1	1
76	2	28	5	1	1	0	1	1	1	2	2	2	1	1	1	1	1	3	1	2	2	2	1	1	1	3	1	1	2	1	1	0	2	8	3	1	4	3	4	4	4	4	4	2	1	1	0	0	0
77	2	34	12	2	1	0	2	1	2	3	3	3	2	2	2	2	2	12	2	2	3	3	3	3	3	12	2	3	3	2	2	2	2	16	2	4	1	4	3	3	3	3	3	2	1	0	0	1	0
78	2	32	9	1	2	1	1	1	2	2	3	2	1	1	1	1	1	5	2	2	1	2	1	1	1	3	1	0	1	1	2	0	2	7	2	1	1	3	1	4	1	3	1	2	0	0	1	0	0
79	2	35	14	2	1	1	2	2	2	1	2	2	2	1	1	1	1	4	1	1	1	2	2	2	2	4	1	0	0	1	1	0	2	5	2	4	2	3	3	3	1	3	3	2	1	1	1	1	0
80	2	33	11	1	1	1	2	2	2	2	2	2	2	2	2	2	2	9	2	2	2	2	2	2	2	7	1	0	1	1	2	0	2	7	3	4	1	2	4	4	1	4	1	2	1	0	0	0	0
81	2	33	9	2	1	1	2	1	3	2	3	3	2	3	1	1	2	11	2	2	1	2	2	2	2	6	2	2	1	1	2	0	1	9	2	4	1	3	2	4	4	4	1	2	0	1	0	0	0
82	2	32	9	1	1	1	2	1	1	1	1	1	1	1	1	1	1	0	1	1	1	1	1	1	1	0	1	0	1	1	1	0	2	6	2	4	3	3	4	4	4	4	4	1	-3	-3	-3	-3	-3
83	2	39	20	1	2	1	1	1	3	2	3	2	2	2	2	2	2	11	3	3	3	4	2	2	3	13	0	0	0	2	2	0	2	6	2	4	2	2	1	4	1	3	1	1	-3	-3	-3	-3	-3
84	2	33	11	1	1	1	2	2	3	2	2	2	2	2	2	2	2	10	2	2	2	2	2	2	2	7	2	1	1	1	2	0	3	10	3	4	2	4	4	4	4	4	4	1	-3	-3	-3	-3	-3
85	2	33	10	2	1	0	2	1	1	1	1	1	1	1	1	1	1	0	1	1	1	1	1	1	1	0	2	0	0	1	1	0	0	4	2	4	3	3	4	4	4	4	4	2	1	0	0	0	1
86	2	28	5	1	2	1	1	1	2	2	2	2	1	2	2	1	2	7	2	2	2	2	2	3	3	9	2	2	1	1	1	1	2	10	3	4	1	2	1	4	1	4	1	2	0	1	1	0	0
87	2	35	12	2	1	1	2	1	1	1	1	1	1	1	1	1	1	0	1	1	1	1	1	1	1	0	0	0	1	0	0	0	0	1	1	1	3	1	1	1	1	1	1	1	-3	-3	-3	-3	-3
88	2	25	3	1	2	1	1	1	1	1	1	1	1	1	1	1	1	0	1	1	1	1	1	1	1	0	2	1	1	1	1	0	1	7	2	1	1	2	1	4	1	4	1	1	-3	-3	-3	-3	-3
89	2	43	24	2	1	1	2	1	1	1	1	1	1	1	1	1	1	0	1	1	1	1	1	1	1	0	0	0	1	0	0	0	1	2	3	4	1	4	4	4	4	4	4	2	1	1	0	1	0
90	2	28	6	2	2	1	1	1	2	2	2	2	2	2	2	2	2	9	2	2	2	2	2	2	2	7	3	1	2	2	2	1	2	13	1	3	1	2	1	1	1	1	1	1	-3	-3	-3	-3	-3
91	2	28	6	1	2	1	1	1	2	2	2	2	1	2	2	2	2	8	2	2	2	2	2	2	2	7	1	0	0	1	1	0	1	4	1	3	1	1	3	3	3	3	3	2	0	1	0	0	0
92	2	32	10	2	1	1	2	1	1	1	1	1	1	1	1	1	1	0	1	1	1	1	1	1	1	0	1	1	1	0	1	0	0	4	3	4	1	3	1	1	1	1	1	1	-3	-3	-3	-3	-3
93	2	30	10	2	2	1	1	1	2	2	2	2	2	2	2	2	2	9	2	2	1	2	2	2	2	6	1	0	0	1	1	0	0	3	1	1	1	2	1	3	1	1	1	2	0	1	0	1	0
94	2	35	20	1	1	1	2	2	4	4	3	4	3	3	3	3	2	20	3	3	2	3	3	3	3	13	1	0	1	1	2	0	3	8	2	4	4	2	4	4	4	4	4	1	-3	-3	-3	-3	-3
95	2	33	11	3	1	0	1	1	3	3	3	3	3	3	3	3	3	18	3	3	3	2	3	3	3	13	1	0	1	1	1	0	1	5	2	4	1	4	4	4	1	1	1	2	1	0	0	0	0
96	2	35	14	2	1	0	2	1	1	1	1	4	1	1	4	4	1	9	2	2	1	1	4	2	2	7	2	0	1	0	1	0	2	6	2	4	2	2	4	2	3	3	2	2	1	0	1	0	0
97	2	40	16	1	1	0	2	1	2	2	2	2	2	2	2	2	2	9	2	2	2	2	2	2	2	7	1	0	1	1	1	0	2	6	4	4	3	3	4	4	4	4	4	2	1	0	1	1	0
98	2	34	12	2	2	1	1	1	4	4	4	4	4	4	4	1	4	24	3	2	1	1	1	1	1	3	2	0	3	2	3	0	3	13	2	1	1	2	1	1	1	3	1	1	-3	-3	-3	-3	-3
99	2	29	6	2	2	1	1	1	2	1	2	2	1	1	1	1	1	3	1	1	1	1	1	1	1	0	1	0	0	1	1	0	1	4	3	1	1	4	1	4	1	4	1	2	0	1	1	0	1
100	2	39	21	2	1	0	2	1	1	1	1	1	1	1	1	1	1	0	1	1	1	2	2	1	1	2	0	1	1	1	1	0	1	5	2	4	3	4	4	4	4	4	4	2	1	0	1	1	1
101	2	27	5	1	1	1	1	1	2	2	2	2	2	2	2	2	2	9	2	2	2	2	2	2	2	7	2	0	1	1	2	0	3	9	2	1	2	4	4	4	4	4	4	1	-3	-3	-3	-3	-3
102	2	32	9	2	2	1	1	1	3	3	3	3	3	3	3	3	3	18	3	3	3	3	3	3	3	14	3	0	1	2	2	0	3	11	3	1	1	3	1	4	1	3	3	1	-3	-3	-3	-3	-3
103	2	31	9	1	1	1	2	1	1	1	1	1	1	1	1	1	1	0	1	1	1	1	1	1	1	0	1	2	0	0	0	0	1	4	1	1	1	1	1	1	1	1	1	1	-3	-3	-3	-3	-3
104	2	30	6	2	2	1	1	1	2	2	2	2	2	2	2	2	2	9	2	2	2	2	2	2	2	7	1	1	1	1	1	0	3	8	2	3	1	3	4	4	1	4	1	1	-3	-3	-3	-3	-3
105	2	29	8	1	1	1	2	2	2	2	2	2	3	2	2	2	2	10	3	3	2	3	3	3	3	13	1	0	2	1	2	1	2	9	1	4	1	2	4	3	4	3	3	1	-3	-3	-3	-3	-3
106	2	32	10	1	1	1	2	1	2	2	1	1	2	2	2	2	2	7	2	2	2	2	2	1	2	6	1	0	0	0	0	0	0	1	3	4	3	4	4	4	4	4	4	2	1	1	0	0	1
107	2	33	12	1	2	1	1	1	3	3	3	3	3	3	3	3	3	18	3	3	3	3	3	3	3	14	2	0	0	2	2	0	3	9	3	1	1	3	4	4	4	4	4	2	0	1	0	0	0
108	2	30	7	1	2	1	1	1	1	1	1	1	1	1	1	1	1	0	1	1	1	1	1	1	1	0	1	0	0	1	0	0	2	4	2	3	1	2	1	3	1	3	3	1	-3	-3	-3	-3	-3
109	2	36	3	1	1	1	2	1	1	1	1	1	1	1	1	1	1	0	1	1	1	1	1	1	1	0	0	0	0	1	1	0	0	2	2	4	1	4	3	4	3	3	3	2	1	0	0	1	1
110	2	50	30	2	1	0	2	2	2	2	2	2	2	1	1	2	1	6	1	2	2	2	1	2	1	4	1	1	2	1	1	0	2	8	3	4	3	4	4	4	4	4	3	2	1	1	1	1	0
111	2	24	3	1	2	1	1	1	2	2	3	2	2	2	1	1	1	7	2	2	2	2	2	2	2	7	2	0	1	1	3	0	3	10	2	1	1	4	1	3	1	2	1	2	0	1	1	0	1
112	2	31	11	1	1	1	2	2	1	1	1	1	1	1	1	1	1	0	1	1	1	1	1	1	1	0	1	2	3	1	1	0	2	10	2	4	2	3	4	4	4	4	4	1	-3	-3	-3	-3	-3
113	2	34	10	1	1	1	2	1	1	1	1	1	1	1	1	1	1	0	1	1	1	1	1	1	1	0	1	0	1	1	1	0	2	6	3	4	3	4	4	4	4	4	4	2	1	1	0	0	0
114	2	32	9	1	1	0	2	1	1	1	2	1	2	1	1	1	1	2	1	1	1	1	1	1	1	0	1	0	0	1	1	0	1	4	4	4	1	4	4	4	4	4	4	2	1	1	0	0	0
115	2	36	12	2	1	1	2	1	2	2	2	2	2	1	1	1	1	5	2	2	2	2	2	2	2	7	1	0	0	1	1	0	1	4	2	4	4	4	4	4	4	4	4	2	1	1	1	1	1
116	2	33	11	1	1	1	2	1	3	3	3	3	4	4	2	1	1	15	2	2	3	3	2	3	2	10	3	0	0	1	2	1	2	9	2	4	1	4	4	4	4	4	4	2	1	1	1	1	1
117	2	28	5	1	2	1	1	1	2	2	3	2	2	2	1	1	2	8	2	2	2	3	2	2	2	8	3	0	1	2	2	2	2	12	2	1	1	3	1	2	1	1	1	1	-3	-3	-3	-3	-3
118	2	33	10	1	2	0	2	1	1	1	1	1	1	1	1	1	1	0	1	1	1	2	1	1	1	1	0	0	1	0	2	0	2	5	2	1	1	2	1	2	3	3	3	1	-3	-3	-3	-3	-3
119	2	41	21	2	1	0	2	1	1	2	1	2	1	1	1	1	1	2	1	2	1	1	2	1	1	2	1	0	0	0	1	0	1	3	3	4	3	4	4	4	4	4	4	2	1	1	1	0	0
120	2	45	24	2	1	0	2	2	1	1	1	2	1	1	1	1	1	1	1	1	1	1	1	1	2	1	2	0	0	2	1	0	2	7	3	4	2	3	4	4	4	2	2	1	-3	-3	-3	-3	-3
121	2	29	5	2	2	0	1	1	2	2	2	2	2	2	2	2	2	9	2	2	2	2	2	2	2	7	2	0	0	1	1	0	1	5	2	1	1	4	3	3	1	2	1	1	-3	-3	-3	-3	-3
122	1	22	1	1	2	1	1	1	2	1	3	2	3	1	2	1	1	7	2	1	2	2	2	2	2	6	1	0	1	1	2	1	2	8	3	4	3	3	1	4	1	1	4	2	0	1	1	1	1
123	2	32	10	2	1	1	2	2	1	1	1	1	1	1	1	1	1	0	1	1	1	1	1	1	1	0	2	0	1	1	2	0	1	7	2	4	2	3	4	3	4	3	4	2	1	0	0	0	0
124	2	28	6	1	1	0	2	2	2	2	2	2	2	2	2	2	2	9	2	2	2	2	2	2	2	7	1	1	0	1	1	0	0	4	3	4	2	2	4	4	4	4	4	2	1	1	1	1	1
125	2	45	27	2	1	0	2	2	2	2	2	2	1	1	2	1	1	5	2	2	2	2	2	2	2	7	1	0	0	1	1	0	2	5	2	4	2	3	4	4	1	3	3	2	0	1	0	0	0
126	2	35	10	2	1	1	2	1	1	1	1	1	1	1	1	1	1	0	1	1	1	1	1	1	1	0	0	0	0	0	0	0	0	0	4	4	4	4	4	4	4	4	4	2	1	1	1	1	1
127	2	33	11	2	1	1	2	2	3	2	2	2	2	2	2	3	2	11	2	2	2	2	2	2	2	7	1	1	0	1	1	1	2	7	2	4	2	1	4	4	4	3	3	2	1	1	0	1	0
128	2	27	4	2	2	1	1	1	1	1	1	1	1	1	1	1	1	0	1	1	1	1	1	1	1	0	0	0	0	0	1	0	0	1	3	1	3	2	4	4	4	4	4	1	-3	-3	-3	-3	-3
129	2	32	10	2	1	1	2	1	2	2	2	2	2	2	2	2	2	9	2	2	2	2	2	2	2	7	2	0	1	2	2	0	2	9	2	4	2	3	4	4	4	4	4	2	1	1	0	0	0
130	2	32	9	1	2	1	1	1	1	1	3	1	1	1	1	1	1	2	1	1	1	1	1	1	1	0	3	3	2	1	3	3	1	16	3	3	1	4	1	4	1	4	4	2	0	1	1	0	0
131	2	33	11	1	1	1	2	2	3	3	4	4	2	3	1	2	3	16	3	2	1	4	2	4	3	12	1	3	3	2	2	0	3	14	2	4	1	2	3	4	4	3	1	2	0	0	1	1	0
132	2	34	10	2	1	1	2	2	2	3	3	3	2	2	3	2	1	12	4	4	3	4	4	3	4	19	3	0	1	2	2	0	3	11	3	4	2	2	3	2	1	2	2	2	0	1	1	0	0
133	2	34	10	2	1	0	2	1	2	2	1	2	2	1	1	1	1	4	1	1	1	1	1	1	1	0	1	0	1	1	0	0	1	4	3	4	3	4	4	4	4	4	1	1	-3	-3	-3	-3	-3
134	2	27	3	2	1	1	1	1	1	1	1	1	1	1	1	1	1	0	1	1	1	1	1	1	1	0	1	0	1	1	0	0	3	6	3	4	2	1	4	4	1	4	4	2	1	1	1	1	1
135	2	30	10	1	1	0	2	1	2	2	2	2	2	1	1	1	1	5	1	1	1	1	2	1	2	2	1	1	0	1	1	0	1	5	3	4	2	3	4	4	4	4	1	2	1	1	1	1	1
136	2	46	28	1	1	0	2	2	1	1	1	1	1	1	1	1	1	0	1	1	1	1	1	1	1	0	2	2	2	1	2	0	2	11	4	4	4	4	4	4	4	1	1	2	0	1	1	0	0
137	2	31	9	1	1	0	1	1	4	2	4	4	2	2	4	1	2	16	2	2	2	2	3	2	2	8	3	0	3	2	3	0	3	14	2	4	1	3	4	4	1	4	4	2	0	1	1	1	0
138	2	34	10	2	1	1	2	2	2	2	2	2	2	2	2	2	2	9	2	2	2	2	2	2	2	7	2	1	0	1	1	0	3	8	3	4	4	4	4	4	4	4	4	1	-3	-3	-3	-3	-3
139	2	26	3	1	2	1	1	1	1	1	2	2	1	1	1	1	1	2	1	1	1	1	1	1	1	0	3	2	2	1	2	0	1	11	3	1	4	3	1	3	1	3	1	2	0	1	1	0	0
140	2	21	1	1	2	1	1	1	1	1	1	1	1	1	1	1	1	0	4	4	1	1	1	1	1	6	1	0	0	1	1	0	2	5	2	1	1	2	1	2	1	1	1	2	0	1	1	0	0
141	2	31	9	1	1	1	2	2	2	2	2	2	2	2	2	2	2	9	2	2	2	2	2	2	2	7	2	0	0	2	2	0	2	8	2	4	1	4	4	4	4	4	4	2	1	1	1	1	1
142	1	24	3	1	2	1	1	1	2	1	2	2	2	1	1	1	1	4	1	1	1	2	1	1	1	1	2	0	1	1	2	0	2	8	3	1	1	4	4	4	4	4	4	1	-3	-3	-3	-3	-3
143	2	34	11	1	1	1	2	2	1	1	1	1	1	1	1	1	1	0	1	1	1	1	1	1	1	0	2	3	2	1	2	0	2	12	2	4	2	4	4	4	4	4	4	1	-3	-3	-3	-3	-3
144	2	33	11	1	2	1	1	1	1	1	1	1	1	1	1	1	1	0	2	2	2	2	2	2	2	7	1	0	0	1	2	0	2	6	2	1	2	4	3	3	1	3	3	2	0	0	1	1	1
145	2	37	14	1	1	1	2	2	1	2	2	1	2	2	1	1	1	4	1	2	2	2	2	2	1	5	2	0	1	1	2	0	1	7	3	4	4	3	4	4	4	4	1	1	-3	-3	-3	-3	-3
146	2	32	9	1	1	1	2	2	2	2	2	2	2	2	2	2	1	8	2	2	2	2	2	2	2	7	0	0	0	1	1	0	1	3	2	4	1	3	4	4	3	4	4	2	1	1	0	0	0
147	2	31	9	2	1	1	2	1	1	1	1	1	1	1	1	1	1	0	1	1	1	1	1	1	1	0	0	1	1	0	1	0	1	4	3	4	4	4	4	4	4	4	4	2	1	1	1	0	1
148	2	36	12	2	1	1	2	2	2	2	2	2	2	2	2	2	2	9	2	2	2	2	2	2	2	7	2	0	1	1	1	0	0	5	2	4	2	3	4	4	4	4	4	2	1	1	1	1	1
149	2	30	8	1	1	0	2	1	1	1	1	1	1	1	1	1	1	0	2	2	2	2	2	2	2	7	3	1	1	3	2	0	3	13	2	4	1	3	4	4	4	4	3	1	-3	-3	-3	-3	-3
150	2	41	22	2	1	1	2	1	2	1	1	2	2	1	2	2	1	5	2	2	1	2	2	2	2	6	1	0	1	1	1	0	2	6	3	4	2	4	4	4	4	4	4	2	1	1	1	1	1
151	2	30	8	1	2	1	1	1	1	1	1	1	1	1	1	1	1	0	1	1	1	1	1	1	1	0	1	1	0	1	1	0	3	7	2	1	1	3	1	4	1	4	4	1	-3	-3	-3	-3	-3
152	2	33	11	1	1	1	2	2	2	2	2	2	2	2	2	2	2	9	2	2	2	2	2	2	2	7	1	0	0	1	1	0	1	4	2	4	1	3	4	4	3	3	3	1	-3	-3	-3	-3	-3
153	2	29	7	2	1	0	2	2	1	1	1	1	1	1	1	1	1	0	1	1	1	1	1	1	1	0	1	0	0	0	1	0	1	3	2	4	2	4	4	4	4	4	4	2	1	1	0	0	0
154	2	29	5	2	1	0	1	1	1	1	1	1	1	1	1	1	1	0	1	1	1	1	1	1	1	0	1	0	0	1	1	0	0	3	3	4	1	4	4	4	1	4	4	2	1	1	0	0	1
155	2	31	9	2	1	1	2	1	2	1	1	1	1	1	1	1	1	1	1	1	1	1	1	1	1	0	1	0	0	1	1	0	1	4	2	4	1	3	4	4	4	4	4	2	1	1	1	1	1
156	2	30	7	2	2	1	1	1	1	1	1	1	1	1	1	1	1	0	1	1	2	2	1	1	1	2	2	0	0	1	1	0	2	6	4	3	3	4	1	4	1	4	4	2	0	1	0	0	0
157	2	28	5	1	1	1	1	1	1	1	2	2	1	1	1	1	1	2	1	1	1	1	1	1	1	0	3	2	1	1	2	0	2	11	3	4	1	3	4	4	1	4	4	2	1	1	0	0	0
158	2	41	21	1	1	1	2	2	2	2	2	2	1	1	1	1	1	4	2	1	1	1	2	1	1	2	2	1	1	1	2	0	2	9	3	4	1	4	4	4	4	4	4	1	-3	-3	-3	-3	-3
159	2	33	10	2	1	1	2	1	3	3	3	4	4	4	4	4	1	21	4	3	3	3	4	3	4	17	3	2	2	3	3	0	2	15	2	4	2	3	3	2	3	2	1	2	1	1	1	0	1
160	2	35	12	1	1	0	2	1	1	1	1	1	1	1	1	1	1	0	1	1	1	1	1	1	1	0	1	2	1	0	0	0	0	4	3	4	4	4	4	4	4	4	4	2	1	1	0	0	0
161	2	30	7	2	1	1	2	2	1	1	1	1	1	1	1	1	1	0	1	1	1	1	1	1	1	0	0	0	0	1	0	0	1	2	2	4	1	2	4	3	4	4	2	2	1	1	1	0	0
162	2	32	9	1	1	0	2	1	2	2	1	2	1	2	2	2	1	6	2	2	2	2	2	2	2	7	1	0	0	1	1	0	2	5	4	4	2	4	4	4	4	4	4	2	1	1	1	1	1
163	2	24	3	1	2	1	1	1	2	2	2	2	2	2	2	2	2	9	2	2	2	2	2	2	2	7	1	0	2	1	1	0	3	8	2	1	1	2	1	3	1	1	1	1	-3	-3	-3	-3	-3
164	2	26	2	1	2	0	1	1	1	1	1	1	1	1	1	1	1	0	1	1	1	1	1	1	1	0	2	0	0	1	1	0	0	4	1	3	1	4	4	4	4	4	4	2	0	1	1	0	1
166	2	34	12	2	1	0	2	1	2	2	2	2	2	2	2	2	2	9	2	2	2	2	2	2	2	7	1	1	1	2	2	0	2	9	2	4	2	2	4	1	1	1	1	1	-3	-3	-3	-3	-3
167	2	43	25	1	1	1	2	2	2	2	1	2	1	2	2	1	1	5	1	1	1	1	2	1	2	2	1	0	0	0	1	0	1	3	3	1	1	4	1	4	4	4	1	1	-3	-3	-3	-3	-3
168	2	35	12	1	1	1	2	1	1	1	1	1	1	1	1	1	1	0	1	1	1	1	1	1	1	0	0	0	0	0	0	0	0	0	3	4	4	4	4	4	4	4	4	2	1	0	0	0	0
169	2	41	21	1	1	1	2	1	2	2	3	2	2	1	2	1	1	7	2	2	2	2	2	2	2	7	2	1	2	1	3	1	2	12	3	4	1	2	4	4	4	1	1	2	0	1	1	0	0
170	2	33	13	1	1	1	2	1	1	1	1	2	1	1	2	1	1	2	1	1	1	1	1	1	1	0	1	0	1	1	1	0	2	6	4	4	1	3	4	4	4	4	4	1	-3	-3	-3	-3	-3
171	2	24	3	1	2	1	1	1	1	1	1	1	1	1	1	1	1	0	1	1	1	1	1	1	1	0	2	0	0	1	1	0	1	5	2	2	2	2	1	2	1	1	1	1	-3	-3	-3	-3	-3
172	2	33	11	2	1	0	2	1	2	2	4	2	3	1	1	1	1	8	1	1	1	1	2	2	2	3	3	1	1	2	2	0	2	11	3	4	2	4	4	4	4	4	4	2	1	1	1	0	0
173	2	27	2	1	2	1	1	1	2	2	2	2	2	2	2	2	1	8	2	2	2	2	2	2	2	7	2	1	1	1	2	0	3	10	3	4	1	3	1	3	1	2	1	2	0	1	1	1	1
174	2	31	8	2	1	1	2	1	2	2	2	2	2	2	2	2	2	9	3	2	3	3	3	3	3	13	2	0	1	2	1	0	2	8	2	4	1	2	4	4	3	3	3	2	1	1	0	0	0
175	2	25	1	1	1	0	1	1	2	2	1	1	2	1	2	1	1	4	1	1	1	1	1	1	1	0	2	0	0	1	1	0	1	5	2	4	2	2	4	4	1	4	1	2	1	1	1	0	0
176	2	32	10	2	1	1	2	1	1	1	1	1	1	1	1	1	1	0	1	1	1	1	1	1	1	0	3	0	0	1	1	0	1	6	2	4	1	3	1	1	1	1	1	2	1	0	0	0	0
177	2	39	12	2	1	0	2	1	1	1	1	1	1	1	1	1	1	0	1	1	1	1	1	1	1	0	1	0	1	0	0	0	0	2	2	4	4	4	4	4	4	4	4	2	1	1	1	1	1
178	2	31	9	2	1	0	2	1	1	1	1	1	1	1	1	1	1	0	1	1	1	1	1	1	1	0	2	0	1	1	1	0	1	6	3	4	1	2	4	4	4	1	1	1	-3	-3	-3	-3	-3
179	2	50	32	1	1	0	2	1	1	1	2	2	2	1	1	1	1	3	1	1	1	1	1	1	1	0	1	0	1	1	2	0	2	7	3	4	2	2	3	3	3	3	3	2	1	1	1	1	0
180	2	42	23	2	1	0	2	2	2	2	2	2	1	1	1	1	1	4	2	2	2	2	2	2	2	7	1	0	1	1	1	0	2	6	4	4	3	4	4	4	4	4	4	2	1	1	1	1	1
181	2	30	7	2	2	1	1	1	2	2	3	2	2	1	2	2	1	8	2	2	2	2	3	2	2	8	3	0	1	1	2	0	3	10	2	3	2	2	1	2	1	2	1	2	0	0	1	0	0
182	2	35	15	2	1	0	2	1	1	1	1	1	1	1	1	1	1	0	1	1	1	1	1	1	1	0	1	0	0	1	0	0	0	2	3	4	3	4	4	4	4	4	4	2	0	1	0	0	0
184	2	47	27	2	1	1	2	2	1	1	1	2	1	1	1	1	1	1	2	3	1	1	4	2	3	9	0	0	2	1	1	0	3	7	3	4	4	4	4	4	4	4	4	2	1	1	1	1	1
185	2	23	1	1	2	1	1	1	1	1	1	1	1	1	1	1	1	0	1	1	1	1	1	1	1	0	1	0	0	1	1	0	0	3	3	3	1	2	1	4	1	4	1	2	0	1	0	0	0
186	2	27	5	1	1	0	2	2	1	1	1	1	1	1	1	1	1	0	1	1	1	1	1	1	1	0	3	0	1	1	1	0	0	6	3	4	4	4	4	4	4	4	4	1	-3	-3	-3	-3	-3
187	2	35	16	1	1	1	2	1	2	2	2	2	2	2	1	2	2	8	2	2	2	2	2	2	2	7	2	0	0	2	2	2	2	10	3	4	1	2	2	3	3	4	1	1	-3	-3	-3	-3	-3
188	2	30	7	2	2	1	1	1	3	2	4	4	3	1	1	2	1	12	2	2	2	2	2	2	3	8	2	0	1	1	2	0	3	9	3	3	1	4	1	4	1	4	4	2	0	0	1	1	0
189	2	31	8	1	1	0	2	1	1	1	1	1	1	1	1	1	1	0	1	1	1	1	1	1	1	0	1	0	1	1	2	0	1	6	3	1	1	2	4	4	4	4	4	1	-3	-3	-3	-3	-3
190	2	35	12	2	1	1	2	1	2	2	2	2	2	2	2	2	2	9	2	2	2	2	2	2	2	7	0	0	0	1	1	0	2	4	2	4	1	3	4	3	1	3	2	2	1	1	0	0	0
191	2	40	15	2	1	1	2	1	1	1	1	1	1	1	1	1	1	0	1	1	1	1	1	1	1	0	1	2	2	1	2	0	2	10	2	4	1	3	4	4	4	1	1	1	-3	-3	-3	-3	-3
192	2	34	10	2	1	0	2	2	2	2	3	2	2	2	2	2	2	10	2	2	2	2	2	2	2	7	1	0	0	1	2	0	2	6	2	4	2	3	4	2	1	2	2	1	-3	-3	-3	-3	-3
193	2	23	1	1	2	1	1	1	2	2	3	2	2	1	1	1	1	6	2	2	1	2	2	2	2	6	2	0	0	1	1	0	2	6	2	1	2	3	4	4	1	3	1	2	0	1	1	0	0
194	2	29	6	2	2	1	1	1	1	1	1	1	1	1	1	1	1	0	1	1	1	1	1	1	1	0	1	0	0	0	0	0	0	1	4	3	2	4	4	4	4	4	4	2	0	1	1	1	1
195	2	45	21	2	1	1	2	1	3	2	1	2	1	1	1	1	1	4	2	2	2	2	2	2	2	7	0	1	2	1	1	0	2	7	3	4	1	3	4	4	4	3	1	2	1	1	1	0	1
196	2	26	4	1	1	0	2	1	1	1	1	1	1	1	1	1	1	0	1	1	1	1	1	1	1	0	2	1	1	0	1	0	3	8	3	4	1	3	4	4	4	4	1	1	-3	-3	-3	-3	-3
197	2	32	9	1	1	1	2	1	2	2	2	2	2	2	2	2	2	9	2	2	2	2	2	2	2	7	2	0	0	1	1	1	1	6	1	4	1	2	4	4	4	4	4	1	-3	-3	-3	-3	-3
198	2	32	9	2	1	1	2	1	2	3	3	3	4	2	2	2	2	14	2	2	3	3	3	3	3	12	3	3	3	3	3	0	3	18	2	4	1	3	4	3	3	3	3	1	-3	-3	-3	-3	-3
199	2	40	22	2	1	1	1	1	2	1	2	2	1	1	1	1	1	3	2	2	1	2	2	2	2	6	0	0	1	1	1	0	3	6	3	4	4	4	4	4	4	4	4	2	1	1	0	0	0
200	2	33	12	2	1	0	2	2	2	1	1	3	2	1	1	1	1	4	1	1	1	1	1	1	1	0	0	0	0	0	1	0	3	4	2	4	1	3	1	1	1	1	1	1	-3	-3	-3	-3	-3
201	2	33	8	2	2	1	1	1	2	2	2	2	2	1	1	1	1	5	1	1	1	1	1	1	1	0	1	2	3	1	1	0	1	9	2	1	1	3	1	3	1	3	1	2	0	1	1	0	0
202	2	35	11	2	1	1	2	1	2	2	2	2	2	2	2	2	2	9	2	2	2	2	2	2	2	7	2	0	1	2	1	1	1	8	2	4	1	1	1	1	1	1	1	1	-3	-3	-3	-3	-3
203	2	27	2	2	2	1	1	1	1	1	1	2	1	1	1	1	1	1	2	2	2	2	1	1	1	4	0	0	0	1	1	0	2	4	2	4	2	3	1	4	1	3	1	2	0	1	0	0	0
204	2	36	14	1	1	0	2	1	2	2	2	2	2	2	2	2	2	9	2	2	2	2	2	2	2	7	2	1	2	2	2	0	3	12	2	4	1	4	4	4	4	2	1	1	-3	-3	-3	-3	-3
205	2	33	11	1	1	1	2	2	2	2	2	2	4	1	2	1	1	8	3	3	3	3	3	3	3	14	2	0	0	2	2	0	2	8	2	4	2	3	4	4	4	4	3	2	1	1	0	0	1
206	2	30	7	1	1	1	2	2	2	1	1	1	1	1	1	1	1	1	1	1	1	1	1	1	1	0	0	0	0	1	1	0	2	4	2	4	3	3	4	4	4	4	3	2	1	0	0	0	0
207	2	38	16	1	1	1	2	2	1	1	1	1	1	2	1	1	1	1	1	1	1	1	1	1	1	0	0	0	0	0	1	0	0	1	2	4	1	3	2	4	4	4	3	2	0	1	0	0	0
208	2	41	17	1	1	0	2	1	2	2	2	2	1	1	1	1	2	5	2	1	2	2	2	2	2	6	0	2	3	1	2	0	3	11	2	4	1	1	1	1	1	1	1	2	0	1	0	1	0
209	2	37	18	1	2	1	2	2	2	2	2	2	3	2	2	2	1	9	2	2	3	2	2	2	2	8	2	1	2	2	2	0	3	12	2	4	2	1	3	2	3	3	3	2	1	1	0	0	0
210	2	30	5	2	1	0	2	2	1	1	1	1	1	1	1	1	1	0	1	1	1	1	1	1	1	0	1	1	1	0	0	0	0	3	3	4	1	4	4	4	4	4	4	2	1	1	1	1	0
211	2	42	23	2	1	0	2	1	3	2	2	2	2	1	3	2	1	9	2	2	2	2	2	1	1	5	2	0	2	1	2	1	3	11	3	4	2	4	3	4	3	4	3	2	1	1	1	0	1
212	2	49	29	1	1	0	2	1	1	1	2	1	1	1	1	1	1	1	1	1	1	1	1	1	1	0	2	0	1	1	2	0	2	8	2	4	2	4	4	4	4	4	4	2	1	1	1	1	1
213	2	31	10	1	2	1	1	1	4	4	4	4	2	1	4	1	1	16	2	2	1	3	4	2	2	9	2	3	3	1	3	0	3	15	3	4	1	3	1	4	1	1	1	2	0	1	1	1	1
214	2	34	10	2	1	0	2	1	2	2	1	2	2	2	2	2	2	8	2	2	2	1	1	1	1	3	0	0	0	1	1	0	2	4	3	4	2	2	4	4	4	4	4	2	1	1	1	0	1
215	2	30	7	2	1	0	2	2	2	2	2	2	2	2	2	2	2	9	2	2	2	2	2	2	2	7	1	1	0	2	1	0	2	7	1	1	2	2	2	2	2	2	2	1	-3	-3	-3	-3	-3
216	2	31	8	1	1	0	1	1	2	2	2	2	2	2	1	2	1	7	1	2	2	2	1	1	1	3	1	0	0	1	1	0	2	5	2	4	1	2	4	4	1	4	4	1	-3	-3	-3	-3	-3
217	2	39	12	1	1	1	2	2	1	1	1	1	1	1	1	1	1	0	1	1	1	1	1	1	1	0	1	0	1	0	1	0	1	4	2	4	1	3	4	3	3	3	3	2	0	1	0	1	0
218	2	29	6	2	1	1	2	2	1	1	1	1	1	1	1	1	1	0	1	1	1	1	2	1	1	1	0	0	1	0	1	0	0	2	2	4	2	4	4	4	4	4	4	2	1	1	1	0	0
219	2	28	5	1	1	0	1	1	2	2	2	2	1	1	2	2	2	7	3	2	2	2	2	2	2	8	2	0	1	1	1	0	2	7	2	4	3	2	4	4	1	4	1	1	-3	-3	-3	-3	-3
220	2	22	1	1	2	1	1	1	2	1	1	2	1	1	1	1	1	2	1	1	1	1	2	1	1	1	2	0	1	1	1	0	2	7	2	3	1	3	1	3	1	3	3	2	0	1	0	0	0
221	2	35	12	2	1	0	2	2	2	2	2	2	1	2	2	2	2	8	2	2	2	2	2	2	2	7	2	0	1	1	1	0	2	7	3	4	1	4	4	4	4	4	4	2	1	1	1	1	0
222	2	26	3	2	1	1	2	2	3	3	2	2	3	2	3	2	3	14	1	1	3	1	2	2	1	4	1	0	0	1	1	0	0	3	2	4	1	2	4	3	3	3	3	2	1	0	0	0	0
223	2	52	33	1	1	0	2	1	2	2	2	2	2	2	1	1	1	6	1	1	1	1	1	1	1	0	2	0	1	1	2	0	2	8	3	4	1	4	4	3	4	4	3	2	1	1	1	0	1
224	2	44	25	2	1	1	2	2	1	2	1	2	1	2	1	1	2	4	2	2	2	2	2	2	2	7	0	0	1	0	2	0	2	5	2	4	1	2	2	3	3	3	1	1	-3	-3	-3	-3	-3
225	2	32	10	1	1	1	2	2	2	2	2	3	3	3	2	3	2	13	2	3	3	2	2	3	2	10	2	0	1	2	2	0	3	10	3	4	2	3	4	4	4	4	4	1	-3	-3	-3	-3	-3
226	2	26	3	1	2	1	1	1	2	2	3	2	2	1	1	1	1	6	2	2	2	2	1	2	2	6	3	1	0	2	2	0	2	10	3	1	1	3	4	4	1	4	4	2	1	1	0	0	0
227	2	34	10	1	1	0	2	2	1	2	2	1	2	2	1	1	1	4	2	1	2	2	1	2	2	5	2	1	1	1	2	0	1	8	2	4	1	3	4	2	1	2	1	2	1	1	0	0	1
228	2	30	6	2	1	1	2	2	2	2	2	2	2	1	2	1	1	6	2	2	2	2	2	2	2	7	2	0	0	2	1	0	2	7	2	4	1	4	4	4	1	3	2	2	0	1	0	1	1
229	2	28	5	1	2	1	1	1	2	2	2	2	2	2	2	2	2	9	1	1	1	1	1	1	1	0	2	1	1	1	1	0	1	7	3	1	1	4	4	4	4	4	4	2	0	1	1	0	1
230	2	45	27	1	1	0	2	1	2	2	1	2	1	1	1	1	1	3	2	2	2	2	2	2	2	7	1	0	1	1	1	0	1	5	2	4	1	2	3	3	3	3	3	1	-3	-3	-3	-3	-3
231	2	30	10	1	2	1	1	1	4	2	4	4	2	2	2	1	2	14	2	2	2	2	2	1	2	6	3	0	1	2	3	0	3	12	3	4	1	3	1	2	1	2	2	2	0	0	1	1	1
232	2	34	10	1	1	1	2	1	2	1	2	1	1	1	1	1	1	2	1	1	1	1	1	1	1	0	3	0	1	1	0	0	1	6	3	4	2	3	4	4	4	4	4	2	1	1	0	1	1
233	2	38	17	2	1	1	2	2	2	2	2	2	1	1	1	1	1	4	1	1	1	1	2	1	1	1	1	1	1	1	2	0	3	9	3	4	2	3	3	4	1	3	1	1	-3	-3	-3	-3	-3
234	2	32	7	2	1	0	2	1	2	2	2	2	2	2	2	2	1	8	2	2	2	2	2	2	2	7	2	1	1	1	2	0	2	9	3	4	1	4	4	3	1	3	2	2	1	1	1	1	1
235	2	32	11	1	1	1	2	2	2	2	1	2	2	2	2	1	1	6	2	2	2	2	2	2	2	7	1	1	0	1	1	0	1	5	2	4	3	2	4	4	4	4	4	1	-3	-3	-3	-3	-3
236	2	27	4	1	1	0	2	1	1	1	1	1	1	1	1	1	1	0	1	1	1	1	1	1	1	0	1	3	2	0	1	0	0	7	2	4	1	2	4	3	3	3	1	1	-3	-3	-3	-3	-3
237	2	28	4	1	2	0	1	1	4	3	3	4	4	2	1	1	1	14	2	2	2	3	3	4	3	12	2	3	1	1	1	0	2	10	3	1	2	2	1	3	1	3	1	2	0	0	1	1	0
238	1	53	33	1	1	0	2	2	1	1	2	1	1	1	1	1	1	1	1	1	1	1	1	1	1	0	2	0	0	1	1	2	1	7	2	4	1	2	3	4	4	4	2	2	0	1	0	0	0
239	2	24	4.5	1	2	1	1	1	1	1	1	1	1	1	1	1	1	0	1	1	1	1	1	1	1	0	3	0	1	2	2	0	3	11	3	4	1	4	1	4	1	1	1	2	0	1	1	0	0
240	1	27	5	1	1	1	2	1	1	1	1	1	1	1	1	1	1	0	1	1	1	1	1	1	1	0	1	0	1	0	3	0	2	7	3	4	1	3	4	4	4	4	4	1	-3	-3	-3	-3	-3
241	2	28	6	1	2	1	1	1	2	2	2	2	2	2	2	2	1	8	2	2	2	2	2	2	2	7	1	0	1	1	1	0	1	5	2	4	2	3	1	4	1	4	1	2	0	1	1	1	1
242	2	32	9	2	2	1	1	1	2	2	2	2	1	1	2	1	1	5	2	2	2	2	2	2	2	7	2	0	1	1	1	0	1	6	3	1	1	4	1	4	1	4	4	2	0	1	1	1	1
243	2	31	8	1	2	1	1	1	2	2	2	1	1	1	1	1	1	3	2	2	2	1	1	1	1	3	1	0	0	1	1	0	0	3	2	4	2	3	4	4	1	4	1	2	0	1	1	1	0
244	2	43	23	1	1	1	2	1	2	2	2	2	2	1	1	1	1	5	1	1	1	1	2	1	1	1	0	1	3	1	0	0	2	7	3	4	4	3	4	4	4	4	4	2	1	1	1	1	1
245	2	34	12	1	1	1	2	1	1	1	1	1	1	1	1	1	1	0	1	1	1	1	1	1	1	0	1	0	0	1	1	0	0	3	2	4	3	3	4	2	1	1	1	1	-3	-3	-3	-3	-3
246	2	32	8	2	2	1	1	1	2	2	3	2	2	1	1	1	1	6	2	1	1	1	1	1	1	1	2	1	1	1	1	0	1	7	3	3	2	3	4	4	1	4	1	2	0	1	1	0	1
247	2	27	4	1	2	1	1	1	2	1	2	2	2	1	1	1	1	4	2	1	1	1	1	1	1	1	1	0	0	1	1	0	2	5	3	4	4	4	1	4	1	4	4	2	0	1	1	1	1
248	2	51	32	2	1	0	2	1	1	1	1	1	1	1	1	1	1	0	1	1	1	1	1	1	1	0	1	0	1	1	0	0	0	3	2	4	2	4	1	4	4	4	4	1	-3	-3	-3	-3	-3
249	2	39	15	1	1	0	2	2	1	1	1	1	1	1	1	1	1	0	1	1	1	1	1	1	1	0	1	0	1	1	1	0	0	4	3	4	1	4	4	4	4	4	4	2	1	1	0	1	0
250	2	30	38	2	2	1	1	1	3	3	3	3	3	3	3	3	3	18	2	2	2	2	2	2	2	7	1	1	1	1	2	0	2	8	2	3	1	2	1	3	1	3	1	1	-3	-3	-3	-3	-3
251	2	29	5	2	1	0	1	1	1	1	1	1	1	1	1	1	1	0	1	1	1	1	1	1	1	0	0	0	0	1	1	0	1	3	2	4	1	3	4	4	1	4	4	2	1	1	1	1	0
252	2	27	4	1	2	1	1	1	2	2	2	2	2	1	2	1	2	7	1	4	3	2	1	2	2	8	1	0	1	1	1	0	1	5	2	1	1	2	4	4	1	4	4	2	0	1	0	0	0
253	2	28	5	2	2	1	1	1	2	2	2	2	2	1	2	1	1	6	2	2	2	2	2	2	2	7	3	1	0	2	1	0	2	9	3	3	1	4	1	4	1	4	4	1	-3	-3	-3	-3	-3
254	2	48	29	2	1	1	2	2	2	1	2	2	2	2	2	1	1	6	2	2	1	2	2	2	3	7	2	0	1	1	2	2	3	11	2	4	3	2	4	3	3	3	2	2	1	1	0	0	0
255	2	35	12	2	1	0	2	2	2	2	2	2	2	2	2	2	2	9	2	2	2	2	2	2	2	7	2	1	0	1	2	0	2	8	3	4	2	2	4	4	4	4	4	2	0	1	0	0	0
256	2	35	11	1	1	0	2	1	1	1	1	2	1	1	1	1	1	1	1	1	1	2	1	1	1	1	0	0	0	1	2	0	1	4	3	4	4	4	4	4	4	4	4	2	0	1	1	0	1
257	2	36	14	1	1	1	2	1	1	1	2	2	1	1	1	1	1	2	1	1	1	1	2	2	2	3	2	1	2	1	2	0	2	10	2	4	3	2	4	2	4	4	3	1	-3	-3	-3	-3	-3
258	2	51	32	2	1	0	2	1	1	1	1	1	1	1	1	1	1	0	1	1	1	1	1	1	1	0	0	0	0	0	0	0	0	0	3	4	2	4	4	4	4	4	4	2	1	1	1	1	0
259	2	31	10	2	1	0	2	1	1	1	1	1	1	1	1	1	1	0	1	1	1	1	1	1	1	0	2	1	1	1	2	1	2	10	2	4	3	3	3	3	4	3	3	2	1	0	0	0	0
260	2	47	30	2	1	0	2	2	1	1	4	3	1	1	2	1	1	6	1	1	1	4	1	1	1	3	3	2	2	1	3	3	3	17	2	4	1	1	3	3	3	3	3	2	1	1	0	1	1
261	1	24	3	1	2	0	1	1	1	1	1	1	1	1	1	1	1	0	1	1	1	1	1	1	1	0	1	0	1	1	2	0	1	6	3	1	1	3	4	4	1	1	1	2	1	1	1	0	1
262	2	33	10	1	1	1	2	1	4	4	4	4	2	2	2	2	1	16	2	2	2	2	2	2	2	7	3	0	2	1	3	0	3	12	2	4	1	3	3	3	3	3	3	2	1	0	1	1	1
263	2	33	14	2	1	0	2	2	1	1	1	1	1	1	1	1	1	0	2	2	1	1	2	1	1	3	1	2	1	1	1	0	1	7	4	4	3	4	4	4	4	4	4	2	1	1	0	0	0
264	2	33	12	2	1	1	2	2	2	2	3	2	2	1	1	1	1	6	1	1	2	2	1	1	1	2	2	1	1	1	1	0	1	7	2	4	4	4	4	4	4	4	4	2	1	1	1	1	1
265	2	35	10	2	1	1	2	2	2	2	2	2	2	1	1	1	1	5	2	2	2	2	2	2	2	7	2	0	0	2	1	0	2	7	2	4	4	4	4	3	2	3	3	2	1	1	1	0	1
266	2	27	3	1	2	1	1	1	1	1	1	1	1	1	1	1	1	0	1	1	1	1	1	1	1	0	2	1	1	1	1	0	3	9	3	1	1	4	1	4	1	4	1	1	-3	-3	-3	-3	-3
267	2	42	21	2	1	0	2	1	1	1	1	1	1	1	1	1	1	0	1	1	1	1	1	1	1	0	1	0	0	1	1	0	1	4	3	4	4	4	4	4	4	4	3	2	1	1	0	1	0
268	2	26	4	1	1	1	2	2	1	1	1	1	1	1	1	1	1	0	1	1	1	1	1	1	1	0	1	1	1	0	1	0	0	4	2	4	4	4	4	4	4	4	4	2	1	1	0	0	0
269	2	32	8	2	1	1	2	1	1	1	1	1	1	1	1	1	1	0	1	1	1	1	1	1	1	0	2	2	2	2	2	0	0	10	1	4	1	4	1	1	1	1	1	1	-3	-3	-3	-3	-3
270	2	39	22	2	1	1	2	2	2	1	1	2	2	1	2	1	1	4	2	2	1	2	2	2	1	5	0	0	0	0	1	0	1	2	3	4	2	4	4	3	3	4	3	2	1	1	1	1	1
271	2	32	9	1	1	1	2	1	3	3	3	3	3	3	3	3	3	18	3	3	3	2	3	3	3	13	1	0	0	0	1	0	2	4	2	4	3	2	3	3	3	3	3	1	-3	-3	-3	-3	-3
272	2	34	10	2	1	1	2	1	1	4	2	4	1	2	1	1	1	8	3	4	4	4	1	1	3	13	2	3	1	1	0	0	3	10	2	4	3	2	4	4	4	4	3	1	-3	-3	-3	-3	-3
273	2	35	12	1	1	0	2	2	2	2	2	2	2	2	2	2	2	9	2	2	2	2	2	2	2	7	0	0	0	0	0	0	0	0	2	4	4	4	3	3	3	4	3	1	-3	-3	-3	-3	-3
274	2	31	5	2	1	1	2	2	2	2	3	2	2	1	1	1	1	6	2	2	2	2	2	1	2	6	3	2	2	2	2	0	3	14	2	4	1	4	4	4	4	4	4	1	-3	-3	-3	-3	-3
275	2	33	10	2	2	1	1	1	2	2	2	2	2	2	2	2	2	9	2	2	2	2	2	2	2	7	2	0	1	1	2	0	3	9	2	1	1	2	4	4	4	4	4	2	0	0	1	1	0
276	2	48	28	1	1	0	2	2	1	1	1	1	1	1	1	1	1	0	1	1	1	1	1	1	1	0	2	1	2	2	2	1	2	12	2	4	1	4	4	4	4	4	4	2	1	1	1	1	1
277	2	34	10	1	1	1	2	2	2	2	1	2	1	2	2	2	1	6	2	2	2	2	2	2	2	7	0	0	0	0	1	0	1	2	3	4	1	2	3	3	3	2	1	1	-3	-3	-3	-3	-3
278	2	33	10	2	1	1	1	1	3	1	4	4	2	1	1	1	1	9	1	2	1	1	1	1	2	2	3	1	3	0	2	2	3	14	2	4	2	2	3	4	1	1	1	2	0	1	1	0	0
279	2	28	4	2	2	1	1	1	2	3	2	3	2	2	2	2	1	10	2	2	2	2	2	2	2	7	3	1	1	1	1	0	2	9	2	4	2	2	1	4	1	4	3	2	0	0	1	0	1
280	2	32	9	2	1	0	2	1	2	1	2	2	1	1	2	1	1	4	2	2	1	2	2	1	1	4	3	0	1	1	2	2	1	10	3	4	1	3	4	4	4	3	1	2	1	1	0	0	0
281	2	29	4	2	2	1	1	1	2	2	2	2	1	2	2	1	1	6	2	3	1	2	1	1	2	5	2	2	2	1	2	0	1	10	2	1	2	2	1	2	1	3	2	2	0	1	1	0	1
282	2	33	10	2	1	0	2	1	1	1	1	1	1	1	1	1	1	0	1	1	1	1	1	1	1	0	0	0	0	0	0	0	0	0	2	4	4	4	4	4	4	4	4	2	1	0	0	0	0
283	2	34	12	1	1	1	2	2	1	1	1	1	1	1	1	1	1	0	1	1	1	1	1	1	1	0	1	0	1	0	2	0	1	5	1	4	1	2	4	4	4	4	4	2	0	1	0	0	0
284	2	38	16	1	1	0	2	2	2	2	2	2	2	2	2	2	1	8	1	2	2	2	2	2	2	6	2	1	1	1	2	0	2	9	2	4	1	4	4	4	4	4	4	1	-3	-3	-3	-3	-3
285	2	31	8	2	1	1	2	1	2	2	3	3	3	2	2	2	2	12	2	2	2	3	2	2	2	8	2	3	2	1	2	0	3	13	3	4	4	4	4	4	4	4	4	2	1	1	1	0	1
286	2	32	8	1	1	0	2	1	1	1	1	1	1	1	1	1	1	0	1	1	1	1	1	1	1	0	1	0	0	1	0	0	0	2	2	4	3	3	4	4	4	4	4	2	1	0	0	0	0
287	2	32	9	2	1	0	2	1	4	2	2	4	2	1	2	2	1	11	2	2	2	3	2	2	2	8	1	0	1	1	2	0	3	8	3	4	1	4	4	4	3	2	1	2	1	0	1	1	0
288	2	32	10	1	1	0	2	1	1	1	3	2	2	1	1	1	1	4	2	2	2	2	2	2	2	7	3	1	1	1	2	1	2	11	3	4	1	4	4	3	3	3	3	2	1	0	0	0	0
289	2	31	9	2	1	1	2	1	1	1	1	1	1	1	1	1	1	0	1	1	1	1	1	1	1	0	1	0	0	1	1	0	0	3	3	4	2	4	4	4	4	4	4	2	1	0	1	1	0
290	2	40	16	2	1	0	2	1	1	1	2	1	1	1	1	1	1	1	2	2	1	2	2	1	1	4	1	0	1	1	1	0	0	4	3	4	1	2	4	4	4	4	4	2	1	0	0	1	0
291	2	30	5	1	1	0	2	2	1	1	1	1	1	1	1	1	1	0	1	1	1	1	1	1	1	0	1	0	0	1	1	0	2	5	2	4	2	3	4	4	4	3	2	2	1	1	0	0	0
292	2	34	11	1	1	1	2	2	4	4	4	4	4	4	4	4	4	27	4	3	4	4	4	4	4	20	3	1	2	2	2	0	3	13	2	4	1	3	4	4	4	4	4	2	1	1	1	1	1
293	2	34	11	1	1	1	2	2	4	4	4	4	4	4	4	4	4	27	4	4	4	4	4	4	4	21	2	2	2	2	2	2	2	14	2	4	4	4	4	4	4	4	3	2	1	1	1	1	1
294	1	28	8	1	1	0	2	1	1	1	1	1	1	1	1	1	1	0	1	1	1	1	1	1	1	0	0	0	1	0	0	0	0	1	2	4	1	4	4	4	4	4	4	2	1	0	1	1	0
295	2	60	38	1	1	0	2	2	2	1	2	3	2	1	1	1	4	8	2	1	1	1	1	1	1	1	2	2	2	1	2	0	1	10	2	4	2	3	4	1	3	3	1	1	-3	-3	-3	-3	-3
296	2	29	8	1	1	0	1	1	1	1	1	1	2	1	1	1	1	1	1	1	1	1	1	1	1	0	0	0	0	0	1	0	0	1	4	4	3	4	4	4	1	4	4	2	1	1	1	1	1
297	2	41	21	2	1	1	2	1	1	1	1	1	1	1	1	1	1	0	1	1	1	1	1	1	1	0	2	0	1	1	1	0	0	5	3	4	2	4	4	4	4	4	4	2	1	1	1	1	1
298	2	38	12	1	1	0	2	2	1	1	1	1	1	1	1	1	1	0	1	1	1	1	1	1	1	0	0	0	1	1	0	0	1	3	3	4	4	4	4	4	4	4	4	2	1	1	0	0	0
299	2	38	14	2	1	0	2	2	1	1	1	1	1	1	1	1	1	0	1	1	1	2	1	1	2	2	1	1	0	1	1	0	1	5	3	4	1	4	4	4	4	4	4	2	1	1	1	1	1
300	2	27	4	2	2	1	1	1	2	2	2	2	1	1	1	1	1	4	1	1	1	1	1	1	1	0	2	1	1	1	1	0	3	9	3	1	1	4	4	4	1	4	4	2	0	1	1	0	1
301	2	29	5	2	1	1	2	2	2	1	2	2	2	1	2	1	1	5	1	1	1	2	1	1	1	1	1	1	1	1	1	0	1	6	3	4	2	4	4	4	3	1	1	2	1	0	1	1	0
302	2	37	10	2	1	1	2	1	1	1	4	2	2	1	1	1	1	5	1	1	1	1	1	1	1	0	2	3	1	1	2	0	1	10	2	4	1	3	4	4	4	4	4	1	-3	-3	-3	-3	-3
303	2	28	4	1	1	0	1	1	1	1	1	1	1	1	1	1	1	0	1	1	1	1	1	1	1	0	1	0	0	0	1	0	0	2	4	4	4	4	4	4	4	4	4	1	-3	-3	-3	-3	-3
304	2	33	10	2	1	1	2	1	1	1	1	1	1	1	1	1	1	0	1	1	1	1	1	1	1	0	2	0	0	1	1	0	2	6	4	4	1	4	4	4	4	4	4	2	1	1	1	0	0
305	2	33	10	2	1	1	2	2	3	3	3	3	3	3	3	3	3	18	1	1	1	1	1	1	1	0	1	2	2	0	2	0	2	9	4	4	1	4	4	4	1	3	1	1	-3	-3	-3	-3	-3
306	2	29	6	1	2	1	1	1	3	3	3	3	3	3	3	3	3	18	3	3	3	3	3	3	3	14	2	0	1	2	2	0	3	10	3	1	1	3	1	3	1	3	1	2	0	1	1	0	0
307	1	24	3	1	2	1	1	1	1	1	1	1	1	1	1	1	1	0	1	1	1	1	1	1	1	0	1	0	0	0	0	0	0	1	4	4	4	4	4	4	4	4	4	1	-3	-3	-3	-3	-3
309	2	32	11	1	1	1	2	2	1	1	1	1	1	1	1	1	1	0	1	1	1	1	1	1	1	0	1	0	0	1	1	0	3	6	3	4	1	4	4	4	4	4	4	2	1	1	1	1	1
310	2	39	17	2	1	0	2	1	1	1	1	1	1	1	1	1	1	0	2	1	1	1	1	1	1	1	0	0	1	0	0	0	0	1	4	4	3	4	4	4	4	4	4	2	1	1	1	0	1
311	1	32	10	2	1	0	2	1	3	2	2	3	2	4	1	2	2	12	3	3	3	2	3	3	3	13	1	0	1	1	2	1	3	9	2	1	1	2	3	3	1	2	1	1	-3	-3	-3	-3	-3
312	2	37	14	2	1	0	2	2	1	1	1	1	1	1	1	1	1	0	1	1	1	1	1	1	1	0	0	0	0	1	0	0	1	2	1	4	1	2	4	4	4	4	3	2	1	1	0	0	0
313	2	32	9	2	1	0	2	2	2	2	2	2	2	2	2	2	2	9	2	2	2	2	2	2	2	7	2	0	1	1	1	1	1	7	3	4	2	2	3	2	2	3	3	1	-3	-3	-3	-3	-3
314	2	37	18	2	1	0	2	1	2	2	1	1	3	2	2	2	2	8	2	2	2	2	2	2	2	7	3	0	1	2	2	3	3	14	2	4	1	3	4	3	2	3	3	2	1	1	1	0	1
315	2	33	10	2	1	1	2	1	2	2	2	2	2	2	2	2	2	9	2	2	2	2	2	2	2	7	1	0	1	1	0	0	1	4	3	3	3	3	4	4	4	4	4	1	-3	-3	-3	-3	-3
316	2	33	11	1	1	1	2	2	1	1	1	1	1	1	1	1	1	0	1	1	1	1	1	1	1	0	1	0	0	0	0	0	0	1	2	4	4	4	4	4	4	4	4	2	1	1	0	0	1
317	1	24	3	1	2	0	1	1	1	1	2	1	2	1	2	1	2	4	1	2	2	2	2	2	2	6	2	0	0	0	0	0	0	2	3	4	2	4	4	4	4	4	4	2	1	1	1	1	0
318	2	52	33	2	1	0	2	2	2	2	1	2	1	1	1	1	1	3	1	1	1	1	1	1	1	0	1	0	1	0	1	1	1	5	3	4	1	4	4	4	4	4	3	2	1	1	1	0	0
319	2	31	8	1	1	1	2	1	2	2	2	2	3	3	2	3	1	11	2	2	2	2	2	2	2	7	1	0	1	1	1	0	2	6	2	4	1	2	4	4	4	4	4	2	0	1	0	0	0
320	2	34	10	1	1	1	2	1	2	1	2	2	2	1	1	1	1	4	2	2	1	2	2	2	2	6	2	0	0	1	2	0	1	6	2	4	1	4	1	3	3	3	1	2	0	1	0	0	1
321	2	37	19	2	1	0	2	2	1	1	2	2	1	1	1	1	1	2	1	1	1	2	1	1	1	1	2	1	3	1	2	0	2	11	3	4	1	4	4	4	4	4	4	2	1	0	1	1	1
322	2	30	9	2	1	1	2	1	1	1	1	1	1	1	1	1	1	0	1	1	1	1	1	1	1	0	1	0	2	2	2	0	3	10	2	4	1	3	2	4	1	4	1	2	0	1	1	1	1
323	2	40	21	2	1	0	2	2	2	2	1	2	2	2	2	2	1	7	2	2	1	1	2	1	2	4	0	0	1	1	1	0	3	6	3	4	3	3	4	3	2	2	1	2	1	1	1	0	0
324	1	45	25	1	1	0	2	1	1	1	3	2	2	2	1	1	1	5	1	1	1	1	1	1	1	0	1	0	2	1	2	0	3	9	3	4	3	3	4	4	4	3	2	2	1	1	0	0	0
325	2	32	11	1	1	0	2	1	2	2	2	2	2	2	2	2	2	9	3	3	3	3	3	3	3	14	1	0	0	1	2	0	1	5	2	4	2	4	4	4	4	4	4	2	1	0	0	0	0
326	2	25	3	2	2	1	1	1	1	1	1	1	1	1	1	1	1	0	1	1	1	1	1	1	1	0	1	0	0	1	1	0	1	4	2	3	1	3	1	4	1	4	3	2	0	1	0	1	0
327	2	35	10	1	1	1	2	2	2	2	2	2	2	2	2	2	2	9	2	2	2	2	2	2	2	7	2	1	0	1	1	0	2	7	3	4	3	4	4	4	4	4	4	2	1	1	1	1	1
328	2	41	21	2	1	0	2	2	1	1	1	1	1	1	1	1	1	0	1	1	1	1	1	1	1	0	1	2	2	0	1	0	0	6	2	4	1	4	4	4	4	4	4	2	1	1	1	1	1
329	2	32	10	2	1	0	2	2	1	2	1	1	1	1	1	1	1	1	2	1	2	1	1	2	2	4	1	0	0	0	1	0	1	3	3	4	1	2	4	2	1	1	1	2	1	0	0	0	0
330	2	30	8	1	1	0	2	2	1	1	1	1	1	1	1	1	1	0	1	1	1	1	1	1	1	0	1	0	1	0	1	0	0	3	1	4	2	2	3	3	3	3	3	1	-3	-3	-3	-3	-3
331	2	35	11	1	2	1	1	1	2	2	2	2	2	2	2	1	2	8	2	2	2	2	2	2	2	7	1	0	0	1	1	0	2	5	2	3	2	3	3	3	1	4	1	1	-3	-3	-3	-3	-3
332	2	33	11	1	1	1	2	1	2	2	4	3	1	2	1	1	1	8	3	3	1	2	3	1	2	8	3	0	1	1	2	3	2	12	3	4	1	3	4	4	4	3	1	1	-3	-3	-3	-3	-3
333	1	29	5	1	2	1	1	1	1	1	1	1	1	1	1	1	1	0	1	1	1	1	1	1	1	0	0	0	0	0	0	0	0	0	3	3	3	4	4	4	1	4	4	2	0	0	1	1	1
334	2	32	9	2	1	0	2	1	3	3	3	3	3	3	3	3	3	18	3	3	2	3	3	2	3	12	2	0	0	2	2	1	3	10	2	4	2	2	4	3	4	3	3	1	-3	-3	-3	-3	-3
335	1	23	1	1	2	0	1	1	2	2	2	2	1	2	2	2	2	8	2	2	2	1	2	2	2	6	1	0	1	0	1	0	2	5	3	3	2	4	4	4	4	4	4	1	-3	-3	-3	-3	-3
336	2	26	3	1	1	1	2	1	2	1	2	2	2	2	3	2	2	9	2	2	2	2	2	2	2	7	2	0	0	1	1	0	1	5	2	4	1	2	3	3	1	1	1	1	-3	-3	-3	-3	-3
337	2	25	4	1	2	1	1	1	1	1	1	1	1	1	1	1	1	0	1	1	1	1	1	1	1	0	1	1	0	1	0	0	1	4	4	4	4	4	4	4	4	4	4	2	0	1	1	1	0
338	2	30	10	1	1	1	2	1	1	1	1	1	1	1	1	1	1	0	1	1	1	1	1	1	1	0	1	2	1	1	0	0	0	5	2	4	2	2	3	4	3	4	1	2	1	1	1	1	0
339	1	31	8	2	1	0	2	1	2	1	2	2	1	2	1	2	1	5	1	1	1	2	2	1	1	2	0	0	0	1	1	0	1	3	3	4	3	4	4	4	4	4	3	2	1	1	1	1	1
341	2	34	10	2	1	1	2	1	1	1	1	1	1	1	1	1	1	0	2	1	1	1	2	2	1	3	1	2	1	0	0	0	0	4	3	4	3	3	4	4	4	4	1	2	1	0	0	0	0
342	2	23	1	1	2	1	1	1	2	2	2	2	2	2	2	2	2	9	2	2	2	2	2	2	2	7	1	0	1	1	1	1	3	8	3	3	1	3	4	4	4	4	4	1	-3	-3	-3	-3	-3
343	2	52	32	1	1	0	2	1	2	2	2	2	1	2	2	1	1	6	2	2	2	2	2	2	2	7	2	0	1	1	2	1	3	10	3	4	4	4	4	4	4	4	4	2	1	1	1	0	1
344	2	30	8	2	2	1	1	1	1	1	1	1	1	1	1	1	1	0	2	2	1	1	1	1	1	2	0	0	0	1	0	0	0	1	2	1	1	2	1	1	1	1	1	1	-3	-3	-3	-3	-3
346	2	32	9	2	1	1	2	2	2	2	2	2	2	2	2	2	1	8	2	2	2	2	2	2	2	7	1	2	3	1	2	0	3	12	3	4	3	4	4	4	4	4	4	2	1	1	0	0	0
347	2	24	1	2	2	1	1	1	2	2	2	2	2	2	2	2	2	9	2	2	2	2	2	2	2	7	1	0	0	1	1	0	2	5	3	4	3	4	1	4	1	4	4	2	0	1	0	1	0
348	2	29	6	1	1	1	2	1	1	1	1	1	1	1	1	1	1	0	1	1	1	1	1	1	1	0	2	0	0	1	2	0	2	7	2	4	3	3	4	4	4	4	4	2	1	1	1	0	1
349	2	30	7	2	1	1	2	2	3	3	3	3	3	1	2	1	1	11	2	2	2	2	2	2	2	7	2	0	1	1	2	0	2	8	2	4	2	3	4	3	3	3	3	2	0	1	0	0	1
350	1	32	8	1	2	1	1	1	1	1	1	1	1	1	1	1	1	0	1	1	1	1	1	1	1	0	1	0	0	1	0	0	0	2	2	4	4	4	1	3	1	1	1	1	-3	-3	-3	-3	-3
351	2	34	10	2	1	1	2	2	1	1	1	1	1	1	1	1	1	0	2	1	1	2	2	1	1	3	1	1	1	1	0	0	1	5	3	4	3	3	4	4	4	4	2	2	1	1	1	1	1
352	2	33	10	2	2	1	1	1	1	1	1	1	1	1	1	1	1	0	1	1	1	1	1	1	1	0	2	0	0	1	2	2	1	8	3	3	1	1	4	4	4	4	4	1	-3	-3	-3	-3	-3
353	2	34	11	1	1	1	1	1	1	1	1	1	1	1	1	1	1	0	1	1	1	1	1	1	1	0	0	1	1	0	3	0	0	5	4	1	4	4	4	4	4	4	4	2	1	1	1	1	1
354	2	30	6	2	2	1	1	1	2	1	1	1	1	1	1	1	1	1	1	2	1	2	1	1	1	2	1	0	0	1	1	0	1	4	2	1	1	2	1	4	1	4	4	2	0	1	0	0	0
355	2	40	17	1	1	0	2	1	2	2	2	2	2	2	1	2	1	7	2	2	2	2	2	2	2	7	2	1	1	1	2	0	2	9	2	4	1	2	4	4	4	4	4	2	0	1	0	0	0
356	2	28	7	1	1	0	2	1	1	1	1	1	1	1	1	1	1	0	1	1	1	1	1	1	1	0	0	1	0	0	0	0	0	1	3	4	2	4	4	4	4	4	4	2	1	1	1	1	1
357	2	25	1	2	2	1	1	1	3	3	3	3	3	3	3	3	3	18	3	3	3	3	3	3	3	14	1	0	2	2	2	0	2	9	2	2	2	2	1	4	1	4	1	1	-3	-3	-3	-3	-3
358	2	31	11	1	1	1	2	1	1	1	1	1	1	1	1	1	1	0	1	1	1	1	1	1	1	0	1	0	1	1	3	0	3	9	3	4	1	3	4	4	4	4	4	2	1	1	1	1	1
359	2	25	4	1	2	1	1	1	2	2	2	2	1	2	1	1	1	5	2	2	2	2	2	2	2	7	2	0	1	1	1	0	2	7	3	1	1	3	1	4	1	4	1	2	0	1	1	1	0
360	2	49	29	1	1	0	2	1	2	1	2	2	1	1	2	1	1	4	1	1	2	2	1	2	2	4	3	0	2	2	2	0	3	12	3	4	1	4	4	4	4	4	4	2	1	1	0	0	1
361	2	32	9	1	2	1	1	1	2	1	2	2	1	2	1	1	1	4	1	2	1	1	1	1	1	1	2	3	3	0	2	0	2	12	2	4	1	3	1	3	1	3	1	2	0	1	0	0	0
362	2	32	10	2	1	1	2	2	1	1	1	1	1	1	1	1	1	0	1	1	1	1	1	1	1	0	1	0	0	0	1	0	1	3	2	4	1	2	4	4	4	4	4	2	1	1	1	1	1
363	2	40	18	2	1	0	2	2	2	1	1	2	1	1	1	1	1	2	1	1	1	1	2	1	2	2	0	0	0	0	1	0	1	2	3	4	2	3	3	4	3	4	3	2	1	1	0	0	0
364	2	36	14	1	1	0	2	1	1	1	1	1	1	1	1	1	1	0	1	1	1	1	1	1	1	0	2	2	2	1	1	0	2	10	3	4	3	4	4	4	4	4	4	2	1	1	1	0	0
365	2	32	10	1	1	1	2	1	1	1	1	1	1	1	1	1	1	0	1	1	1	1	1	1	1	0	2	0	1	0	1	0	0	4	1	4	2	3	4	4	4	4	4	2	1	1	0	0	0
366	2	46	28	2	1	1	2	1	2	2	2	2	1	1	1	1	1	4	2	2	2	2	2	2	2	7	2	1	2	2	2	1	2	12	4	4	2	4	4	4	4	4	4	2	1	1	1	1	1
367	2	38	14	1	1	0	2	1	1	1	1	2	1	1	1	1	1	1	2	1	1	1	2	1	1	2	1	1	0	1	0	0	1	4	4	4	2	3	4	4	2	3	3	2	1	1	1	1	0
368	2	34	11	2	1	1	2	2	2	2	2	2	2	2	2	2	2	9	2	2	2	2	2	2	2	7	1	1	1	2	3	0	3	11	3	4	2	4	4	4	4	4	4	2	1	1	0	0	0
369	2	30	7	2	1	0	1	1	2	2	2	2	2	2	2	2	2	9	2	2	1	2	2	2	2	6	1	1	0	1	1	0	1	5	3	4	1	4	4	4	4	4	4	2	1	1	1	0	1
370	2	42	22	1	1	0	2	2	2	1	2	2	1	1	2	1	1	4	1	1	1	1	2	1	1	1	2	0	1	1	2	0	2	8	3	4	4	4	4	4	4	4	4	2	0	1	1	0	1
371	2	27	4	1	1	0	1	1	1	1	1	1	1	1	1	1	1	0	1	1	1	1	1	1	1	0	1	0	1	1	1	0	0	4	2	4	1	3	4	4	4	4	4	2	1	1	0	0	0
372	2	33	11	2	1	0	2	1	2	2	2	2	1	2	2	2	2	8	2	2	2	2	2	2	2	7	1	0	0	1	1	0	2	5	3	4	2	3	4	4	4	4	3	1	-3	-3	-3	-3	-3
373	2	56	38	1	1	0	2	2	1	1	1	1	1	1	1	1	1	0	1	1	1	1	1	1	1	0	1	1	2	1	2	0	1	8	4	4	2	4	4	1	4	4	4	2	1	0	1	1	1
374	2	28	5	1	2	1	1	1	2	2	2	2	2	1	1	1	1	5	1	2	1	1	2	1	1	2	0	0	2	2	2	0	2	8	2	1	2	2	1	4	1	4	4	1	-3	-3	-3	-3	-3
375	2	35	12	2	1	1	2	1	2	2	2	2	2	1	2	1	1	6	2	1	1	2	2	1	2	4	1	0	1	1	2	0	3	8	2	4	1	3	4	3	3	3	1	2	1	1	1	0	0
376	2	39	17	2	1	0	2	2	3	3	2	3	3	3	2	3	2	15	2	2	2	2	2	2	2	7	1	0	1	1	1	0	3	7	2	4	2	2	4	3	4	4	1	2	1	1	1	0	1
377	2	32	12	1	1	0	2	2	1	2	1	2	1	1	2	1	1	3	1	1	1	1	1	1	2	1	0	0	0	1	1	0	3	5	2	4	1	3	4	4	4	4	4	2	1	1	1	1	1
378	2	23	1	1	2	1	1	1	2	2	2	2	2	1	1	2	1	6	2	2	2	2	2	2	2	7	2	0	1	0	1	1	2	7	2	1	1	2	1	3	1	3	3	1	-3	-3	-3	-3	-3
379	2	28	6	1	1	1	2	2	1	1	1	1	2	1	1	1	1	1	1	1	1	1	1	1	1	0	0	0	0	1	1	0	1	3	2	4	3	3	3	3	1	3	1	1	-3	-3	-3	-3	-3
380	2	25	3	1	2	1	1	1	1	1	1	1	1	1	1	1	1	0	2	1	1	1	1	1	1	1	0	0	0	0	1	0	0	1	2	1	3	4	1	4	1	4	4	1	-3	-3	-3	-3	-3
381	2	31	5	2	1	1	2	2	3	3	3	3	3	3	3	3	3	18	4	4	4	4	4	4	4	21	2	0	1	3	3	0	3	12	2	4	4	4	4	4	4	4	4	2	1	1	1	1	0
382	2	33	13	1	1	0	2	1	2	2	2	2	2	2	2	2	2	9	2	2	2	2	2	2	2	7	1	0	0	0	0	0	1	2	4	4	4	4	4	4	4	4	4	1	-3	-3	-3	-3	-3
383	2	23	1	2	2	1	1	1	2	1	2	1	2	1	1	1	1	3	1	1	1	1	1	1	1	0	1	0	1	1	1	0	1	5	3	3	3	3	4	4	4	4	4	2	1	1	1	1	1
384	2	33	9	2	1	1	2	2	2	2	2	2	2	2	2	2	2	9	2	2	2	2	2	2	2	7	1	0	1	0	0	0	0	2	3	4	1	4	4	4	4	4	4	2	1	1	1	1	1
385	2	50	30	2	1	0	2	2	1	1	1	1	1	1	1	1	1	0	1	1	1	1	1	1	1	0	1	0	0	0	0	3	0	4	4	4	4	4	4	4	4	4	4	2	1	1	1	1	1
386	2	31	8	2	1	1	2	2	1	1	1	1	1	1	1	1	1	0	1	1	1	1	1	1	1	0	2	0	0	1	1	0	1	5	3	4	4	4	4	4	4	4	4	2	1	1	0	0	0
387	2	26	3	1	1	0	1	1	1	1	1	1	1	1	1	1	1	0	1	1	1	1	1	1	1	0	1	0	0	0	1	0	0	2	2	4	3	4	4	4	1	4	4	2	1	1	1	0	0
388	2	27	3	1	2	0	1	1	1	1	1	1	1	1	1	1	1	0	1	1	1	1	1	1	1	0	3	1	1	1	2	0	2	10	3	4	1	3	4	4	1	4	1	1	-3	-3	-3	-3	-3
389	2	51	32	1	1	0	2	1	3	3	2	3	2	2	2	2	2	12	3	2	2	3	3	2	2	10	1	1	2	1	1	0	2	8	2	4	1	3	4	4	4	4	2	2	1	1	0	0	0
390	2	33	9	2	1	0	2	1	2	2	2	2	1	2	2	2	1	7	2	2	2	2	2	2	2	7	1	0	1	1	0	0	0	3	2	4	1	3	4	4	4	1	1	2	1	1	1	0	0
391	2	40	15	2	1	0	2	2	1	1	1	1	1	1	1	1	1	0	1	1	1	1	1	1	1	0	0	0	0	1	1	0	2	4	2	4	1	2	4	4	4	3	2	2	1	1	1	1	1
392	2	27	4	2	2	0	1	1	1	1	2	2	2	1	1	1	1	3	1	2	1	2	1	1	1	2	1	0	0	1	1	0	1	4	2	1	2	3	4	3	4	1	1	2	1	0	0	0	0
393	2	31	8	1	2	1	1	1	2	2	2	2	2	2	2	1	1	7	1	1	2	2	1	1	1	2	1	0	1	0	1	0	1	4	2	1	1	2	1	1	1	1	1	2	0	1	0	0	0
394	2	28	5	1	2	1	1	1	1	1	1	1	1	1	1	1	1	0	1	1	1	1	1	1	1	0	1	0	0	0	0	0	0	1	2	4	1	4	4	4	4	4	4	2	0	1	0	1	0
395	2	28	5	1	2	1	1	1	1	1	1	1	1	1	1	1	1	0	1	1	1	1	1	1	1	0	0	0	1	0	1	0	0	2	1	1	2	3	4	4	4	4	4	2	0	0	0	0	1
396	2	43	25	2	1	1	2	1	1	1	1	2	1	1	1	1	1	1	1	1	1	1	1	1	1	0	1	0	1	1	1	0	0	4	4	4	3	4	4	4	4	4	4	2	1	0	0	0	0
397	2	32	8	2	1	0	1	1	2	2	2	2	2	2	2	2	2	9	2	2	2	2	2	2	2	7	1	3	1	1	1	0	0	7	4	3	3	3	1	3	1	4	3	1	-3	-3	-3	-3	-3
398	2	57	39	1	1	0	2	2	1	1	1	1	1	1	1	1	1	0	1	1	1	1	1	1	1	0	1	0	1	1	1	0	1	5	2	4	2	3	4	4	4	4	3	2	1	1	1	1	1
399	2	33	10	2	1	0	2	2	2	2	2	2	2	2	2	2	2	9	2	2	2	2	2	2	2	7	1	1	0	1	1	0	2	6	2	4	2	3	4	4	4	4	4	2	1	0	1	0	0
400	2	32	10	2	1	1	2	1	2	2	2	2	2	2	2	1	1	7	2	2	1	3	3	3	2	9	2	1	1	1	2	0	3	10	2	4	4	4	4	4	4	4	4	2	1	0	0	1	0
401	2	35	10	2	1	1	2	2	1	1	1	2	1	1	1	1	1	1	2	1	1	1	1	1	1	1	2	0	1	2	1	0	2	8	2	4	2	4	4	4	3	4	3	2	1	1	1	1	0
402	2	42	25	1	1	1	2	2	2	2	2	2	1	1	1	1	1	4	2	1	1	1	1	1	1	1	1	0	1	1	1	0	1	5	1	4	1	4	4	4	4	4	4	2	1	1	1	0	0
403	2	31	5	1	1	1	2	2	1	1	1	1	1	1	1	1	1	0	1	1	1	1	2	2	1	2	0	0	1	0	1	0	1	3	3	4	4	4	4	4	4	4	4	2	1	1	1	1	0
404	2	27	4	1	2	1	1	1	3	3	3	3	3	3	3	3	3	18	3	3	3	3	3	3	3	14	2	0	1	1	2	0	3	9	3	4	1	4	1	4	1	4	3	1	-3	-3	-3	-3	-3
405	2	30	10	1	1	0	2	1	1	1	1	1	1	1	1	1	1	0	1	1	1	1	1	1	1	0	2	0	1	1	1	3	2	10	2	4	4	4	3	4	4	4	3	2	1	1	0	0	0
406	2	29	10	1	1	0	2	1	1	1	1	1	1	1	1	1	1	0	1	1	1	1	1	1	1	0	1	0	0	1	1	0	1	4	3	4	4	4	4	4	4	4	4	2	1	1	1	0	0
407	2	26	3	1	2	1	1	1	3	3	3	3	3	3	3	3	3	18	3	3	3	3	3	3	3	14	2	0	0	2	2	0	2	8	2	1	1	3	1	4	1	4	1	2	0	1	1	0	0
408	2	31	10	1	1	1	2	2	2	2	1	2	2	1	1	1	1	4	1	1	1	1	1	1	1	0	1	0	0	1	1	0	2	5	2	4	3	3	4	4	4	4	4	1	-3	-3	-3	-3	-3
409	2	27	6	2	2	1	1	1	2	2	3	2	2	2	1	2	1	8	2	1	1	2	1	2	1	3	1	0	1	1	1	0	2	6	3	3	3	4	3	4	1	4	3	2	0	1	1	1	1
410	2	34	11	2	1	0	2	1	2	2	1	2	2	1	2	1	1	5	1	2	1	1	2	1	2	3	0	1	1	1	1	0	2	6	2	4	2	2	4	4	4	4	4	2	1	1	1	1	0
411	2	27	2	2	2	1	1	1	4	4	4	4	4	4	2	4	3	24	4	4	4	4	4	4	4	21	3	1	2	3	3	2	3	17	2	1	1	2	1	1	1	2	3	1	-3	-3	-3	-3	-3
412	2	32	9	2	1	0	2	2	2	2	2	2	2	2	2	2	1	8	2	2	2	2	2	2	2	7	3	2	1	2	2	0	2	12	3	4	1	3	4	4	4	4	4	2	1	1	1	0	0
413	2	28	5	1	1	0	1	1	2	2	2	2	2	2	2	2	2	9	2	2	2	2	2	2	2	7	1	0	0	1	1	0	1	4	2	1	1	2	3	3	3	3	3	2	1	0	0	0	0
414	2	27	4	2	2	1	1	1	2	2	2	2	2	2	2	2	2	9	2	2	2	2	2	2	2	7	2	0	1	1	2	0	2	8	3	4	1	4	1	4	1	3	1	2	0	1	1	0	1
415	2	28	5	1	1	0	2	1	2	2	2	2	2	2	2	2	2	9	2	2	2	2	2	2	2	7	1	2	2	2	2	1	1	11	2	4	1	2	4	3	3	3	3	1	-3	-3	-3	-3	-3
416	2	42	22	2	1	0	2	2	1	1	1	1	1	1	1	1	1	0	1	1	1	1	1	1	1	0	0	0	0	0	0	0	0	0	4	4	3	4	4	4	4	4	4	2	1	1	1	1	1
417	2	41	21	2	1	0	2	2	2	2	2	2	1	2	1	1	1	5	1	1	1	1	1	1	1	0	1	1	1	1	2	0	2	8	3	4	3	4	4	4	4	4	4	2	1	1	1	1	1
418	2	32	9	2	1	0	2	1	2	2	2	2	2	2	2	2	1	8	2	2	2	2	2	1	2	6	1	0	0	1	1	0	3	6	2	4	1	2	4	4	4	3	3	2	1	0	0	0	0
419	2	28	5	1	2	1	1	1	2	2	2	2	2	2	2	2	2	9	2	2	2	2	2	2	2	7	2	0	1	1	2	0	1	7	2	4	1	3	1	4	1	4	1	2	0	1	1	0	0
420	2	27	5	2	2	1	1	1	2	2	2	2	1	1	1	1	1	4	1	1	1	1	1	1	1	0	1	0	2	1	2	0	3	9	2	1	1	3	2	2	1	2	1	1	-3	-3	-3	-3	-3
421	2	32	10	1	1	1	2	1	2	2	1	2	2	1	1	2	1	5	2	2	1	1	2	2	2	5	1	1	1	1	1	0	2	7	2	4	3	2	4	4	4	4	1	2	1	1	0	0	0
422	2	25	1	2	1	0	2	1	1	1	1	1	1	1	1	1	1	0	1	1	1	1	1	1	1	0	1	0	0	1	1	0	1	4	3	4	1	3	4	4	4	4	4	2	1	0	0	0	0
423	2	32	11	1	1	1	2	1	1	1	1	1	1	1	1	1	1	0	1	1	1	1	1	1	1	0	0	0	1	0	0	0	1	2	3	4	1	3	4	4	4	4	4	1	-3	-3	-3	-3	-3
424	2	33	12	2	1	1	2	1	1	1	2	2	1	1	1	1	1	2	1	1	1	2	2	2	2	4	1	0	0	1	1	0	1	4	2	4	1	3	4	4	4	2	2	2	1	1	0	1	0
425	2	44	24	1	1	0	2	2	2	2	4	4	2	2	2	2	2	13	3	2	2	4	4	2	2	12	3	1	2	2	3	3	3	17	3	4	2	3	1	3	4	4	3	2	0	1	1	0	1
426	2	31	8	2	1	0	1	1	1	1	1	1	1	1	1	1	1	0	1	1	1	1	1	1	1	0	1	0	0	0	1	0	0	2	2	4	3	4	1	1	1	1	1	2	1	1	1	0	0
427	2	29	10	1	1	0	1	1	2	2	4	3	2	2	2	2	2	12	2	2	2	2	2	2	2	7	3	2	2	1	2	0	2	12	4	4	2	4	4	4	1	4	1	2	1	1	1	1	1
428	2	39	20	1	1	1	2	1	2	2	2	2	2	4	2	1	2	10	2	1	2	2	1	2	2	5	2	0	0	1	2	0	1	6	2	4	1	3	4	3	4	1	1	2	1	1	0	0	0
429	2	36	12	2	1	1	2	2	2	2	2	2	2	2	2	2	2	9	2	2	2	2	2	2	2	7	1	2	2	1	1	0	1	8	2	4	3	2	3	3	3	3	3	2	1	1	1	1	1
430	2	32	8	2	1	1	2	2	2	1	2	2	2	1	1	2	1	5	2	2	2	2	2	2	2	7	3	1	2	2	2	0	1	11	2	4	1	4	4	4	4	4	3	2	1	1	1	1	0
431	2	31	9	2	1	0	1	1	2	2	3	2	3	3	3	2	2	13	2	2	3	3	2	3	3	11	0	0	0	1	1	0	1	3	2	4	1	4	4	3	1	3	2	2	1	1	0	0	0
432	2	33	11	1	1	0	2	1	1	1	1	1	1	1	1	1	1	0	1	1	1	1	1	1	1	0	1	0	0	0	1	0	1	3	2	4	2	4	4	4	4	4	4	2	1	0	1	1	0
433	2	33	11	1	1	0	2	2	1	1	1	1	1	1	1	1	1	0	1	1	1	1	1	1	1	0	2	0	1	1	2	0	0	6	2	4	1	4	4	4	1	4	1	2	1	0	1	0	0
434	2	40	16	2	1	0	2	1	2	1	2	2	2	1	1	1	1	4	1	1	1	1	1	1	1	0	3	0	2	1	2	0	2	10	3	4	2	4	4	4	2	2	1	2	1	1	1	0	1
435	2	30	9	1	1	1	1	1	3	2	3	3	2	2	1	1	2	10	2	2	1	2	2	2	2	6	2	3	1	1	2	1	3	13	2	4	2	4	4	4	4	1	1	2	1	0	0	0	0
436	2	27	5	1	2	1	1	1	2	2	2	2	2	2	2	2	2	9	1	1	1	1	1	1	1	0	1	0	0	0	0	0	0	1	3	1	1	3	1	3	1	2	1	2	0	0	1	0	1
437	2	28	9	1	1	1	2	1	3	3	3	3	3	3	3	3	3	18	3	3	3	3	3	3	3	14	3	0	1	2	2	2	3	13	3	4	1	3	4	4	4	4	4	2	1	1	0	0	0
438	2	26	3	1	2	0	1	1	1	1	2	2	2	1	2	1	1	4	2	2	1	1	2	1	2	4	2	0	1	2	1	0	2	8	3	4	2	4	4	4	1	4	1	2	0	1	1	0	0
439	2	34	12	2	1	1	2	2	3	2	2	2	2	2	2	2	1	9	2	2	2	2	2	3	2	8	1	1	1	2	2	0	3	10	2	4	2	3	4	4	4	4	4	2	1	1	1	0	1
440	2	27	1	1	2	1	1	1	2	1	4	2	1	1	1	1	1	5	1	1	1	1	4	1	1	3	3	3	3	1	2	0	3	15	2	1	1	2	1	3	1	4	4	2	0	1	1	0	0
441	2	38	17	1	2	1	1	1	2	2	2	2	2	2	2	2	1	8	1	2	1	1	2	2	2	4	1	0	0	0	1	0	1	3	2	4	2	3	1	1	1	1	1	1	-3	-3	-3	-3	-3
442	2	30	9	1	1	0	2	1	2	2	2	2	2	2	1	2	1	7	2	2	2	2	2	2	2	7	3	3	3	1	3	2	2	17	3	4	4	3	4	4	1	4	1	2	1	0	1	1	1
443	2	40	16	2	1	0	2	1	2	2	1	2	2	2	2	2	2	8	2	2	2	2	2	2	2	7	1	0	0	1	1	0	1	4	2	4	1	2	1	1	1	1	1	2	1	1	0	0	0
444	2	25	3	2	2	1	1	1	2	2	2	2	2	2	2	2	2	9	2	2	2	2	3	1	2	7	3	1	1	2	2	0	1	10	1	1	1	3	1	1	1	2	1	1	-3	-3	-3	-3	-3
445	2	30	9	1	1	1	2	2	2	2	2	2	2	2	2	2	2	9	2	2	2	2	2	2	2	7	2	0	0	2	2	0	2	8	2	4	2	3	3	4	2	4	3	2	1	1	1	0	0
446	2	33	10	1	1	1	2	2	1	1	1	1	1	1	1	1	1	0	1	1	1	1	1	1	1	0	0	3	3	0	0	0	1	7	2	4	1	4	3	3	3	3	3	2	1	0	1	1	0
447	2	48	29	2	1	0	2	1	2	1	1	2	1	1	1	1	1	2	1	2	1	1	1	1	1	1	1	0	0	1	1	0	0	3	2	4	2	3	4	4	4	4	3	2	1	0	0	0	0
448	2	26	4	2	2	1	1	1	2	1	2	2	1	1	1	1	2	4	1	1	1	1	1	1	1	0	2	2	2	2	2	0	3	13	3	1	1	3	4	4	1	3	3	2	0	0	1	0	1
449	2	32	8	2	2	1	1	1	2	2	2	2	2	2	2	2	2	9	2	2	2	2	2	2	2	7	0	0	0	0	1	0	3	4	3	3	4	3	1	4	1	4	4	1	-3	-3	-3	-3	-3
450	2	25	4	1	2	1	1	1	3	3	3	3	1	2	3	3	2	14	2	2	2	2	3	3	2	9	2	1	2	1	2	1	3	12	3	1	1	2	1	2	1	1	1	1	-3	-3	-3	-3	-3
451	2	30	8	2	1	1	2	2	2	2	2	2	2	2	2	2	2	9	2	2	2	2	2	2	2	7	2	1	1	2	1	1	2	10	3	4	1	3	3	3	3	3	3	1	-3	-3	-3	-3	-3
452	2	29	6	1	1	0	1	1	1	1	1	1	1	1	1	1	1	0	1	1	1	1	1	1	1	0	2	0	1	0	0	0	0	3	4	1	4	4	4	4	4	4	4	2	1	1	1	1	1
453	2	35	16	1	1	1	2	1	2	2	2	2	2	2	2	2	2	9	2	2	3	3	3	2	2	10	1	0	1	2	1	0	1	6	2	4	3	3	3	3	4	4	2	2	1	1	1	0	1
454	2	35	12	2	1	0	2	2	2	1	1	2	2	2	1	1	1	4	1	1	1	1	1	1	1	0	0	0	0	0	1	0	3	4	3	4	2	4	4	3	4	3	3	2	1	0	0	0	1
455	2	31	7	2	1	1	2	2	2	2	3	2	2	2	2	1	1	8	2	2	2	2	2	2	2	7	3	0	1	1	2	0	2	9	4	4	1	3	4	4	4	4	4	2	1	1	1	0	1
456	2	31	8	2	1	1	2	2	2	2	2	2	2	2	2	2	2	9	2	2	3	2	2	2	2	8	1	0	0	2	1	0	2	6	2	4	2	3	4	4	4	4	4	2	1	1	0	0	0
457	2	48	27	1	1	0	2	2	1	1	1	1	1	1	1	1	1	0	1	1	1	1	1	1	1	0	0	0	0	0	0	0	1	1	2	4	1	3	4	4	4	4	4	2	1	1	1	1	1
458	2	28	7	1	1	1	2	1	2	2	2	2	2	2	2	2	1	8	1	1	1	1	1	1	1	0	1	1	1	1	1	0	1	6	3	4	4	3	4	4	4	4	4	2	1	1	1	1	1
459	2	23	1	1	2	1	1	1	1	1	1	1	1	1	1	1	1	0	1	1	1	1	1	1	1	0	1	0	1	1	2	0	2	7	2	4	1	2	1	4	1	1	1	1	-3	-3	-3	-3	-3
460	2	32	9	2	1	1	2	1	2	2	2	3	2	2	2	2	2	10	3	3	3	3	3	3	3	14	3	1	2	2	3	0	3	14	2	4	1	3	4	3	1	2	2	2	1	1	1	0	0
461	2	31	11	2	1	0	2	1	2	1	1	1	1	1	1	1	1	1	1	1	1	1	1	1	1	0	2	0	0	2	2	0	2	8	4	4	4	4	4	4	4	4	4	2	1	1	0	1	1
462	2	47	29	1	1	0	2	2	1	1	1	1	1	1	1	1	1	0	1	1	1	1	1	1	1	0	1	0	1	0	1	0	1	4	3	4	1	4	4	1	4	1	1	2	1	0	0	0	0
463	2	33	10	2	1	1	2	2	1	1	1	1	1	1	1	1	1	0	1	1	1	1	1	1	1	0	1	0	0	1	1	0	0	3	1	4	4	4	4	4	4	4	4	2	1	0	1	1	1
464	2	25	3	1	2	1	1	1	2	2	2	2	2	2	2	1	1	7	2	2	2	2	2	2	2	7	3	0	1	1	2	1	2	10	3	1	1	3	1	4	1	4	1	2	0	1	1	0	1
465	2	31	11	1	1	0	2	1	1	1	1	1	1	1	1	1	1	0	1	1	1	1	1	1	1	0	1	0	2	1	3	0	3	10	2	4	1	3	4	2	3	2	2	1	-3	-3	-3	-3	-3
466	2	32	11	1	1	0	2	1	2	2	2	2	2	1	3	1	1	7	2	2	2	2	2	2	2	7	3	1	1	1	2	0	2	10	2	4	1	3	4	3	4	4	1	2	1	0	0	0	1
467	2	28	4	2	2	1	1	1	1	1	2	1	2	2	1	1	1	3	1	1	1	1	1	1	1	0	3	1	2	2	2	0	1	11	4	1	1	4	1	4	1	4	4	2	0	1	0	0	0
468	2	29	7	1	1	1	2	2	2	2	2	2	2	1	1	1	1	5	2	2	1	2	2	2	2	6	3	3	2	2	2	0	2	14	2	4	1	2	4	4	1	4	3	2	1	1	0	0	0
469	2	32	10	2	1	1	1	1	2	2	2	2	1	1	1	1	1	4	1	1	1	1	1	1	1	0	2	0	0	1	1	0	2	6	2	4	4	4	4	4	1	4	1	2	1	1	1	1	0
470	2	30	8	1	2	1	1	1	2	2	2	2	2	1	1	1	1	5	1	1	1	1	1	1	1	0	2	1	1	2	1	0	2	9	2	4	2	4	1	4	1	4	4	2	0	1	1	0	0
471	2	48	28	2	1	1	2	2	1	1	1	1	1	1	2	1	1	1	1	1	1	1	1	1	1	0	2	0	0	1	1	1	1	6	3	4	1	4	4	4	4	4	4	2	1	0	0	0	0
472	2	41	16	2	2	1	1	1	2	3	2	3	2	2	2	2	1	10	2	2	2	2	2	2	2	7	1	0	2	1	1	0	1	6	2	4	1	3	1	4	1	4	1	2	0	1	0	0	0
473	2	34	11	1	1	0	2	1	1	1	1	1	1	2	1	2	1	2	2	2	2	2	2	2	2	7	1	0	1	1	1	0	3	7	3	4	1	3	4	4	4	4	4	2	1	0	1	0	0
474	2	32	8	2	1	1	2	2	1	2	1	1	1	1	1	1	1	1	2	1	2	2	2	2	2	6	0	0	0	0	0	0	0	0	2	4	3	3	4	4	4	4	4	1	-3	-3	-3	-3	-3
475	2	34	10	2	1	1	2	1	3	1	3	3	3	1	1	1	1	8	1	1	1	2	1	1	2	2	2	0	1	1	1	0	1	6	3	4	4	4	4	4	4	4	4	2	1	1	0	0	0
476	2	40	21	2	1	0	2	1	2	2	2	2	2	2	2	2	2	9	2	2	2	2	2	2	2	7	0	0	1	1	1	0	1	4	4	4	2	4	4	4	4	4	4	2	0	1	0	0	0
477	2	30	9	1	1	1	2	1	2	2	2	2	2	2	2	2	1	8	2	2	2	2	2	2	2	7	2	0	0	1	2	0	2	7	3	4	2	3	1	4	2	4	4	2	1	1	1	0	0
478	1	34	13	1	2	1	1	1	1	1	1	1	1	1	1	1	1	0	1	1	1	1	1	1	1	0	1	0	0	0	0	0	1	2	3	4	4	4	1	4	1	4	1	2	0	0	0	1	0
479	2	32	9	2	1	1	2	1	1	1	1	1	1	1	1	1	1	0	1	1	1	1	1	1	1	0	1	0	1	1	1	0	1	5	2	4	2	4	4	4	4	4	4	1	-3	-3	-3	-3	-3
480	2	45	26	2	1	0	2	1	4	3	2	3	2	3	2	3	2	15	2	2	3	2	3	2	3	10	2	0	1	1	1	0	2	7	2	4	1	3	1	4	4	4	1	2	0	1	0	0	0
481	2	29	10	1	1	1	2	1	1	1	1	2	1	1	1	1	1	1	1	1	1	1	1	1	1	0	1	0	0	1	1	0	1	4	3	4	1	3	4	4	4	4	1	1	-3	-3	-3	-3	-3
482	2	32	9	2	1	0	2	1	1	1	2	2	1	1	1	1	1	2	1	1	1	1	1	1	1	0	2	1	0	0	2	0	2	7	3	4	2	3	3	3	3	3	3	1	-3	-3	-3	-3	-3
483	2	32	8	2	2	0	1	1	1	1	1	1	1	1	1	1	1	0	1	1	1	1	1	1	1	0	1	0	1	0	1	0	2	5	3	3	2	3	4	4	1	4	1	2	0	1	1	0	1
484	2	33	9	2	1	1	2	1	1	1	1	1	1	1	1	1	1	0	1	1	1	1	1	1	1	0	1	0	0	0	0	0	1	2	2	4	1	4	4	4	4	4	4	2	0	1	0	0	0
485	2	26	5	1	1	0	1	1	1	1	1	1	1	1	1	1	1	0	1	1	1	1	1	1	1	0	1	0	0	1	0	0	0	2	3	1	2	4	4	4	1	4	3	2	1	1	0	0	0
486	2	26	4	1	1	0	2	2	2	2	2	2	3	1	1	1	1	6	2	2	2	3	2	2	2	8	3	0	0	1	2	1	1	8	3	4	2	3	4	4	1	1	1	1	-3	-3	-3	-3	-3
487	2	28	5	1	2	1	1	1	4	4	4	4	2	4	4	1	3	21	3	2	3	4	3	2	3	13	2	0	1	2	2	1	3	11	2	4	1	3	1	3	1	3	1	1	-3	-3	-3	-3	-3
488	2	43	24	2	1	1	2	1	2	2	3	2	2	1	1	1	1	6	2	1	2	2	2	2	2	6	3	1	2	1	2	3	2	14	3	4	3	4	4	4	4	4	3	2	1	1	0	0	0
489	2	39	17	2	1	1	2	2	2	2	1	2	2	2	2	2	1	7	3	2	2	2	2	2	2	8	1	0	1	1	1	0	1	5	2	4	2	2	4	3	1	2	2	1	-3	-3	-3	-3	-3
490	2	33	9	1	2	1	1	1	2	2	2	2	2	2	2	2	1	8	2	2	2	2	2	2	2	7	2	1	1	1	2	0	1	8	4	3	4	4	1	4	1	4	3	2	0	1	1	1	1
491	2	54	33	1	1	0	2	1	1	1	2	2	1	2	2	2	2	6	2	2	1	2	2	2	2	6	1	0	1	1	2	3	1	9	4	4	4	4	3	1	4	4	4	2	1	1	1	1	1
492	2	32	10	1	1	0	2	2	2	2	2	2	2	2	2	2	2	9	2	2	2	2	2	2	2	7	3	0	0	2	2	0	1	8	2	4	1	4	4	1	4	4	4	2	1	1	0	0	1
493	2	33	12	1	1	1	2	1	3	2	4	4	1	1	1	1	1	9	2	2	2	2	2	2	2	7	1	1	2	1	3	0	3	11	3	4	1	3	3	3	3	3	3	2	0	1	1	0	0
494	2	29	6	1	2	1	1	1	1	1	1	1	1	1	1	1	1	0	1	1	1	1	1	1	1	0	1	0	1	0	1	0	0	3	3	1	4	4	4	4	4	4	4	2	0	1	1	1	1
495	2	31	10	1	1	0	2	1	2	2	2	2	2	2	2	2	2	9	2	2	2	2	2	2	2	7	2	0	0	1	2	0	2	7	2	4	1	1	4	4	4	4	4	1	-3	-3	-3	-3	-3
496	2	23	1	1	2	1	1	1	1	1	1	1	1	1	1	1	1	0	1	1	1	1	1	1	1	0	3	0	1	3	3	0	3	13	3	3	2	3	4	4	1	4	4	2	0	1	1	0	1
497	2	44	25	2	1	0	2	2	1	1	1	1	1	1	1	1	1	0	1	1	1	1	1	1	1	0	1	1	1	1	1	0	1	6	2	4	4	4	4	4	4	4	4	2	1	0	0	1	1
498	1	24	1	1	2	1	1	1	2	2	2	2	1	2	1	1	1	5	2	1	2	2	2	2	2	6	3	1	1	1	1	1	2	10	2	4	2	4	1	3	1	3	1	2	0	1	1	0	0
499	2	41	22	2	1	0	2	1	2	2	2	2	2	1	2	2	1	7	2	2	2	2	2	2	2	7	2	0	1	1	1	0	3	8	4	4	2	3	4	4	4	4	3	2	1	1	0	1	0
500	2	29	8	1	1	0	2	2	1	1	1	1	1	1	1	1	1	0	1	1	1	1	1	1	1	0	1	1	1	1	1	0	1	6	2	4	4	4	4	4	4	4	4	2	1	1	0	0	0
501	2	25	3	1	2	1	1	1	2	1	2	2	1	1	1	1	1	3	2	1	2	2	1	1	1	3	0	0	0	1	1	0	2	4	3	3	3	4	1	4	1	4	3	2	0	0	1	1	1
502	2	26	3	1	2	1	1	1	2	2	1	2	1	1	1	1	1	3	2	2	2	2	1	1	2	5	0	0	1	1	2	0	2	6	2	4	3	3	4	4	4	4	4	2	1	0	1	1	0
503	2	28	6	1	2	1	1	1	1	1	1	1	1	1	1	1	1	0	1	1	1	1	1	1	1	0	1	1	0	1	0	0	0	3	3	3	1	4	1	4	1	4	1	1	-3	-3	-3	-3	-3
504	2	24	1	1	2	1	1	1	3	3	1	2	2	3	3	3	1	12	1	4	4	4	4	4	4	18	1	0	0	0	0	0	1	2	4	1	4	4	4	4	1	4	1	2	0	0	1	0	0
505	2	40	15	1	1	1	2	2	1	2	2	1	1	1	1	1	1	2	1	1	1	1	1	1	1	0	0	0	0	1	0	0	0	1	3	4	4	4	1	4	4	3	1	2	0	1	0	0	0
506	2	46	27	1	1	0	2	2	2	2	3	2	1	1	1	1	1	5	1	1	2	2	1	1	1	2	3	0	0	1	2	0	2	8	2	4	1	3	4	1	3	2	1	2	1	0	0	0	0
507	2	26	3	1	2	1	1	1	2	1	1	3	2	1	1	1	1	4	2	2	1	1	1	1	1	2	1	0	0	0	1	0	3	5	2	3	1	2	1	1	1	1	1	1	-3	-3	-3	-3	-3
508	2	32	10.5	2	2	1	1	1	1	2	2	2	2	1	1	1	1	4	1	1	1	1	1	1	1	0	3	0	1	1	2	0	2	9	2	3	1	3	1	2	1	3	1	2	0	1	1	0	0
509	2	28	5	1	2	1	1	1	1	1	1	1	1	1	1	1	1	0	1	1	1	1	1	1	1	0	3	1	2	1	2	0	2	11	4	1	3	4	1	4	1	4	4	2	0	0	1	1	1
510	2	31	11	2	1	0	2	2	2	2	2	2	2	2	2	2	2	9	2	2	2	2	2	2	2	7	0	0	0	0	0	0	2	2	3	4	2	3	4	4	4	4	3	2	1	0	0	0	0
511	2	31	10	2	1	1	2	1	1	1	1	1	1	1	1	1	1	0	1	1	1	1	1	1	1	0	1	1	0	0	1	0	0	3	2	4	3	4	4	4	4	4	4	2	1	0	0	0	0
512	2	30	7	1	2	1	1	1	1	1	1	1	1	1	1	1	1	0	1	1	1	1	1	1	1	0	0	1	1	0	0	0	0	2	4	4	4	4	4	4	4	4	4	2	1	1	1	1	1
513	2	31	7	2	1	1	2	1	2	2	2	2	3	3	2	2	2	11	2	2	2	2	2	2	2	7	2	1	1	1	2	0	3	10	2	4	1	2	3	2	2	2	2	2	1	1	0	0	0
514	2	27	5	2	2	1	1	1	2	2	2	2	2	2	2	1	1	7	2	2	2	2	2	2	2	7	1	0	0	1	1	0	2	5	4	1	4	3	3	3	3	3	3	2	0	1	0	0	0
515	2	39	15	1	2	1	1	1	1	1	1	1	1	1	1	1	1	0	1	1	1	1	1	1	1	0	0	0	0	1	1	0	2	4	2	4	1	3	1	4	1	4	3	2	0	1	0	0	0
516	2	25	2	1	2	1	1	1	1	1	1	1	1	1	1	1	1	0	1	1	1	1	1	1	1	0	1	0	0	0	0	0	0	1	2	1	1	3	1	3	1	1	1	1	-3	-3	-3	-3	-3
517	2	30	8	1	1	1	2	1	2	2	2	2	1	2	2	2	2	8	2	2	2	2	2	2	2	7	1	0	1	2	2	0	3	9	2	4	1	1	4	4	4	4	4	2	1	1	1	1	0
518	2	33	8	2	2	1	1	1	2	2	2	2	2	2	2	2	1	8	2	2	2	2	2	2	2	7	1	0	1	1	1	0	2	6	4	3	2	2	1	4	1	3	3	2	0	0	1	0	1
519	1	23	1	1	2	0	1	1	3	2	2	2	2	2	2	2	1	9	1	2	1	3	2	2	2	6	1	0	1	1	2	0	1	6	2	1	1	2	2	3	1	1	1	1	-3	-3	-3	-3	-3
520	2	39	16	1	1	0	2	2	2	2	2	2	2	2	2	1	1	7	2	2	2	2	2	2	2	7	1	1	2	1	1	0	1	7	2	4	2	2	3	3	3	3	1	1	-3	-3	-3	-3	-3
521	2	31	8	1	1	1	2	1	3	1	2	4	1	1	1	1	1	6	1	1	1	2	1	1	1	1	2	1	2	1	2	0	3	11	2	4	1	3	4	4	3	2	2	2	1	1	1	0	0
522	2	33	11	1	1	1	2	1	4	4	4	4	4	4	2	3	1	21	2	3	2	4	4	4	4	16	3	1	3	2	3	2	3	17	3	4	1	3	1	1	1	1	1	2	0	1	0	0	0
523	2	26	5	1	1	0	2	2	2	1	1	1	1	1	1	1	1	1	1	1	1	1	1	1	1	0	1	0	1	1	1	0	1	5	3	4	1	4	4	4	4	4	4	2	1	1	1	0	0
524	2	28	10	1	2	1	1	1	1	1	2	2	1	1	1	1	1	2	2	2	1	1	2	2	2	5	3	1	1	1	2	0	2	10	2	1	1	4	1	4	1	4	1	2	0	1	1	0	1
525	2	25	3.5	2	2	1	1	1	2	2	1	2	1	2	2	2	1	6	1	1	1	1	1	1	1	0	0	0	0	1	0	0	1	2	3	4	4	4	4	4	4	4	4	2	1	1	1	1	1
526	2	25	1	2	2	1	1	1	2	2	2	3	3	3	3	2	3	14	2	1	2	2	2	1	2	5	0	0	1	1	1	0	1	4	3	4	1	2	1	3	1	2	1	2	0	1	0	0	0
527	2	33	9	2	1	1	2	1	2	2	3	3	2	2	3	1	1	10	3	3	2	2	2	2	2	9	2	0	1	1	1	0	2	7	3	4	1	4	4	4	4	4	4	2	1	1	0	0	0
528	2	27	4	2	2	1	1	1	2	2	2	2	2	2	2	2	2	9	2	2	2	2	2	2	2	7	3	0	0	3	2	1	3	12	4	3	1	4	1	2	1	3	1	2	0	1	1	1	1
529	2	32	10	1	2	1	1	1	2	2	2	2	2	2	2	2	2	9	2	2	2	2	2	2	2	7	3	0	3	1	2	0	2	11	2	4	1	2	1	4	1	4	1	2	0	1	0	0	0
530	2	32	10	1	1	1	2	1	1	1	1	1	1	1	1	1	1	0	1	1	1	1	1	1	1	0	1	0	0	0	1	0	2	4	2	4	1	2	3	3	3	3	3	1	-3	-3	-3	-3	-3
531	2	32	9	1	1	0	2	1	2	2	2	2	2	2	2	2	2	9	2	2	2	2	2	2	2	7	2	0	1	1	2	1	1	8	2	4	1	3	3	3	3	3	3	1	-3	-3	-3	-3	-3
532	2	47	29	2	1	1	2	2	1	1	1	1	1	1	1	1	1	0	1	1	1	1	1	1	1	0	1	0	1	1	1	0	1	5	2	4	3	4	4	4	3	4	3	2	1	1	0	0	0
533	1	24	2	2	2	1	1	1	2	1	1	2	2	1	1	1	1	3	1	2	1	1	1	1	1	1	0	0	1	1	1	0	2	5	3	3	2	2	3	3	1	1	1	2	0	0	1	1	1
534	2	32	10	1	1	0	1	1	2	2	4	4	2	2	2	2	2	13	2	2	2	2	3	3	3	10	2	0	1	1	3	0	3	10	3	4	1	3	4	4	1	4	1	2	0	1	0	1	0
535	2	22	1	1	2	1	1	1	2	2	2	2	2	2	2	2	1	8	3	3	3	3	2	2	2	11	1	0	1	1	2	0	2	7	2	3	2	2	1	3	1	3	1	2	0	0	1	1	0
536	2	29	10	1	1	1	2	2	2	2	2	2	2	2	2	2	2	9	3	2	2	2	2	2	2	8	3	0	1	2	2	0	3	11	3	4	1	3	4	4	2	3	3	2	1	0	1	1	1
537	2	35	13	2	1	0	2	1	2	2	2	2	2	1	1	1	1	5	2	2	2	2	1	2	1	5	2	0	1	1	1	0	2	7	2	4	2	4	4	4	4	4	4	2	1	1	1	0	1
538	2	32	3	1	1	0	2	2	1	1	2	2	1	1	1	1	1	2	1	1	1	1	1	1	1	0	2	1	2	1	2	0	2	10	3	4	1	4	4	4	4	4	4	2	1	1	1	1	1
539	2	34	12	1	1	0	2	1	1	2	4	4	2	4	1	1	2	12	3	3	2	2	2	2	2	9	1	0	1	2	2	0	2	8	3	4	4	4	4	4	4	4	4	1	-3	-3	-3	-3	-3
540	2	27	5	1	2	1	1	1	2	2	2	3	4	1	1	1	1	8	2	1	1	1	1	1	2	2	2	0	0	1	1	0	0	4	2	1	1	2	1	4	1	3	1	1	-3	-3	-3	-3	-3
541	2	28	5	1	1	0	2	1	1	1	1	1	1	1	1	1	1	0	1	1	1	1	1	1	1	0	1	0	0	2	1	0	1	5	4	4	2	4	4	4	4	4	4	2	1	1	0	0	0
542	2	42	20	1	1	0	2	2	1	1	1	1	1	1	1	1	1	0	1	1	1	1	1	1	1	0	2	0	1	1	2	0	1	7	3	4	2	4	4	4	3	4	3	2	0	1	0	1	0
543	2	30	7	2	2	1	1	1	3	3	3	3	3	3	3	3	3	18	3	3	3	3	3	3	3	14	1	0	1	2	2	2	2	10	2	1	1	2	3	3	3	3	3	1	-3	-3	-3	-3	-3
544	2	40	20	2	1	0	2	1	3	2	4	3	2	2	3	2	3	15	2	2	2	3	2	2	2	8	2	0	1	2	2	3	2	12	3	4	1	2	3	3	1	3	1	2	1	1	0	0	0
545	2	47	26	1	1	0	2	1	1	1	1	1	1	1	1	1	1	0	1	1	1	1	1	1	1	0	0	0	1	0	0	0	2	3	4	4	2	3	4	4	4	4	4	2	1	1	1	1	1
546	2	32	10	2	1	1	2	2	1	2	1	2	1	1	1	1	1	2	1	1	1	1	1	1	1	0	2	0	1	1	2	0	1	7	3	4	1	2	3	3	1	2	1	2	1	0	1	0	1
547	2	29	8	1	2	1	1	1	1	1	2	1	1	1	1	1	1	1	1	1	1	1	1	1	1	0	3	0	1	1	2	0	0	7	4	1	1	4	1	4	1	4	1	2	0	1	1	1	1
548	2	40	20	2	1	0	2	1	4	4	3	3	3	4	4	3	2	21	3	3	3	3	3	3	3	14	3	0	1	2	2	0	3	11	3	4	3	3	3	4	2	3	2	2	1	1	1	1	1
549	2	27	5	2	1	1	2	1	1	1	1	1	1	1	1	1	1	0	1	1	1	1	1	1	1	0	2	0	1	2	3	0	3	11	2	4	1	2	4	4	4	4	4	1	-3	-3	-3	-3	-3
550	2	32	9	1	2	1	1	1	2	3	4	3	3	4	1	3	2	16	3	3	3	4	4	4	4	18	3	1	3	2	2	0	3	14	2	4	1	3	1	3	1	3	1	2	0	1	1	0	0
551	2	32	8	2	1	1	2	1	1	1	1	1	1	1	1	1	1	0	1	1	1	1	1	1	1	0	1	0	0	1	1	0	1	4	2	4	4	4	4	4	4	4	4	2	1	1	0	0	0
552	2	32	7	2	1	0	1	1	2	2	2	2	2	2	2	2	2	9	2	2	2	2	2	2	2	7	1	1	1	1	1	0	0	5	2	4	3	4	4	4	1	1	1	1	-3	-3	-3	-3	-3
553	2	36	14	2	1	0	2	1	2	2	2	2	2	2	2	2	2	9	2	2	2	2	2	2	2	7	2	0	1	2	1	3	2	11	2	4	1	2	4	4	3	4	3	1	-3	-3	-3	-3	-3
554	2	28	5	1	1	1	2	1	1	1	2	2	1	1	1	1	1	2	1	1	1	1	1	1	1	0	2	1	1	1	2	0	2	9	3	4	4	4	4	4	4	4	4	2	1	1	1	1	1
555	2	30	4	1	1	1	2	1	1	1	1	1	1	1	1	1	1	0	1	1	1	1	1	1	1	0	1	0	0	0	1	0	0	2	2	4	4	4	4	4	4	4	1	2	1	0	0	0	0
556	2	31	8	1	1	1	2	1	1	1	1	1	1	1	1	1	1	0	1	1	1	1	1	1	1	0	1	0	1	0	2	0	2	6	3	4	1	4	4	4	4	4	4	2	1	1	1	1	1
557	2	32	10	1	1	1	2	1	2	1	2	2	2	2	2	1	1	6	2	2	1	2	1	2	2	5	2	0	1	1	2	0	2	8	4	4	2	3	4	4	4	4	3	2	1	1	0	0	0
558	2	22	1	1	2	1	1	1	4	2	2	2	4	2	2	1	2	12	2	2	2	2	2	2	2	7	1	0	2	1	2	0	3	9	3	3	2	3	1	4	1	3	3	2	0	1	1	0	0
559	2	24	3	1	2	1	1	1	2	2	2	2	2	2	2	2	2	9	2	2	2	2	2	2	2	7	2	0	1	1	2	0	2	8	2	1	2	3	1	4	1	3	3	1	-3	-3	-3	-3	-3
560	2	51	32	1	1	0	2	1	1	1	2	2	2	1	2	1	1	4	1	1	1	2	1	1	1	1	1	1	2	1	2	0	1	8	3	4	2	3	4	4	4	4	4	2	0	1	0	1	0
561	2	32	8	2	2	1	1	1	2	2	2	2	2	2	2	2	1	8	2	2	2	2	2	2	2	7	1	3	3	1	1	0	2	11	2	1	1	2	1	2	1	1	1	2	0	1	0	0	0
562	2	30	8	1	1	1	2	2	1	1	4	2	2	1	2	1	1	6	2	2	1	2	1	1	1	3	0	0	1	2	2	0	3	8	3	4	3	4	4	4	4	4	1	2	1	1	0	0	0
563	2	31	7	1	1	1	2	1	1	1	4	4	1	1	2	1	1	7	1	1	1	1	2	1	2	2	3	3	3	1	2	2	3	17	4	4	4	4	4	4	4	4	4	2	1	1	1	1	1
564	2	24	1	1	2	1	1	1	2	2	2	2	2	2	2	2	2	9	2	2	2	2	2	2	2	7	2	0	1	1	1	0	2	7	2	1	1	2	1	3	1	3	1	1	-3	-3	-3	-3	-3
565	2	38	14	2	1	0	2	2	2	2	2	2	2	2	2	2	2	9	2	2	2	2	2	2	2	7	3	0	0	1	2	0	2	8	2	4	3	4	4	4	4	4	4	2	1	1	1	1	1
566	2	31	10	2	1	0	2	2	2	3	3	3	2	3	2	1	1	11	3	2	3	3	2	3	3	12	2	2	2	1	2	0	2	11	3	4	1	3	3	4	4	4	3	2	1	1	1	1	1
567	2	35	11	1	2	1	1	1	1	1	1	1	1	1	1	1	1	0	1	1	1	1	1	1	1	0	1	1	0	1	1	0	1	5	2	4	1	3	1	4	1	4	1	1	-3	-3	-3	-3	-3
568	2	31	8	2	1	0	2	2	4	3	2	3	4	2	2	2	3	16	2	3	2	3	2	2	2	9	1	0	0	2	1	0	2	6	2	4	1	2	4	4	3	3	3	2	1	1	0	0	0
569	2	32	10	2	1	1	2	1	1	1	1	1	1	1	1	1	1	0	2	2	2	2	2	2	2	7	2	0	1	1	2	0	2	8	2	4	2	2	3	3	3	3	3	2	1	0	0	0	0
570	2	32	8	2	1	1	2	1	2	2	2	2	2	2	2	2	2	9	2	2	2	2	2	2	2	7	2	0	0	1	2	0	2	7	2	4	1	3	3	3	3	3	3	2	1	1	1	0	0
571	2	33	10	2	1	1	2	1	3	2	2	2	2	2	2	2	2	10	2	2	2	2	2	2	2	7	2	0	0	1	1	0	2	6	3	4	2	4	4	4	4	4	4	2	1	1	1	1	1
572	2	32	12	2	1	1	2	1	2	2	2	2	2	2	2	2	2	9	2	2	2	2	2	2	2	7	2	0	1	2	2	2	2	11	2	4	3	3	3	3	1	3	3	2	1	1	0	0	0
573	2	32	3	1	2	1	1	1	2	2	2	2	1	2	2	2	2	8	2	2	2	2	2	2	2	7	3	0	1	1	1	0	1	7	3	4	2	3	1	3	1	2	1	1	-3	-3	-3	-3	-3
574	2	23	1	1	2	1	1	1	1	1	2	2	1	2	1	1	1	3	1	1	1	2	1	1	1	1	2	0	1	1	2	0	2	8	2	3	1	2	3	3	1	1	1	2	0	0	0	1	0
575	2	25	3	1	2	1	1	1	2	2	2	2	2	3	2	2	2	10	2	2	2	2	2	2	2	7	3	0	0	2	2	0	2	9	2	1	1	4	1	3	1	3	3	2	0	1	0	0	0
576	2	33	9	1	1	0	2	1	1	1	1	1	1	1	1	1	1	0	1	1	1	1	1	1	1	0	0	0	0	1	0	0	1	2	2	4	1	2	4	4	4	4	4	1	-3	-3	-3	-3	-3
577	2	40	18	2	1	1	2	2	4	2	2	2	2	2	2	2	2	11	2	2	2	2	2	2	2	7	1	0	0	0	2	3	2	8	4	4	3	4	4	4	4	1	1	1	-3	-3	-3	-3	-3
578	2	29	10	1	2	1	1	1	2	1	2	2	2	1	1	1	1	4	1	1	1	1	1	1	1	0	2	1	1	1	2	0	2	9	2	3	1	4	1	3	1	1	1	2	0	1	0	0	0
579	2	33	9	1	1	1	2	1	2	1	2	2	1	2	1	1	1	4	2	2	2	2	2	2	2	7	1	0	1	1	2	0	2	7	2	4	1	3	3	3	3	3	1	1	-3	-3	-3	-3	-3
580	2	32	9	1	1	1	2	1	4	4	4	4	4	4	4	4	4	27	4	4	4	4	4	4	4	21	2	0	1	2	3	0	3	11	4	4	4	4	4	4	4	4	4	1	-3	-3	-3	-3	-3
581	2	33	10	1	1	0	2	1	1	1	1	1	1	1	1	1	1	0	1	1	1	1	1	1	1	0	0	2	2	0	0	0	0	4	2	4	3	2	4	4	4	4	4	2	1	1	1	1	1
582	2	32	12	1	1	1	2	1	2	2	4	2	3	2	2	2	2	12	2	2	2	2	2	2	2	7	1	0	0	1	2	0	3	7	4	4	1	3	4	4	4	4	4	2	1	0	0	0	0
583	2	31	8	1	1	0	2	2	1	1	1	1	1	1	1	1	1	0	1	1	1	1	1	1	1	0	1	1	1	1	1	0	2	7	2	4	4	4	4	4	4	4	4	2	1	0	0	0	0
584	2	32	10	2	1	1	2	2	2	2	2	2	2	2	2	2	2	9	2	2	2	2	2	2	2	7	1	0	0	1	1	0	2	5	2	4	3	2	4	4	4	3	3	2	1	1	0	0	0
585	2	32	12	1	1	1	2	1	1	1	1	2	2	1	1	1	1	2	1	1	1	1	2	2	2	3	1	0	1	0	1	0	2	5	2	4	1	3	4	3	4	4	4	2	1	1	0	0	0
586	2	38	14	2	2	1	1	1	1	1	1	1	1	1	1	1	1	0	1	1	1	2	2	1	1	2	1	1	1	1	1	1	1	7	2	1	1	4	1	3	1	3	3	2	0	0	1	1	1
587	2	32	9	2	1	1	2	2	1	1	2	2	2	1	1	2	1	4	2	2	2	2	2	2	2	7	1	3	2	1	1	0	1	9	4	4	3	3	4	4	4	4	4	2	1	0	1	0	1
588	2	33	10	1	1	1	2	2	2	2	2	2	1	2	1	1	1	5	2	2	1	1	1	1	1	2	2	0	1	1	2	0	2	8	3	4	1	4	4	4	4	4	4	2	1	1	0	0	0
589	2	41	20	2	1	0	2	2	1	1	1	1	1	1	1	1	1	0	1	1	1	1	1	1	1	0	0	0	2	1	3	0	3	9	2	4	2	3	4	4	4	4	1	1	-3	-3	-3	-3	-3
590	2	49	30	2	1	1	2	2	1	1	1	2	1	1	1	1	1	1	1	1	1	2	1	1	1	1	0	0	1	1	1	0	1	4	2	4	3	3	4	4	4	4	4	1	-3	-3	-3	-3	-3
591	2	27	4	1	1	1	2	2	1	1	1	1	1	1	1	1	1	0	1	1	1	1	1	1	1	0	1	1	1	0	0	0	0	3	2	4	4	4	4	4	4	4	4	2	1	1	1	1	1
592	2	37	12	2	1	1	2	1	2	1	2	2	2	1	1	1	1	4	2	1	2	2	2	1	1	4	1	1	2	1	2	2	1	10	3	4	3	3	3	4	4	4	3	1	-3	-3	-3	-3	-3
593	2	36	13	2	1	1	2	1	1	1	1	1	1	1	1	1	1	0	1	1	1	1	1	1	1	0	0	0	0	1	0	0	0	1	3	4	3	4	4	4	4	4	4	2	1	1	1	1	0
594	2	37	14	2	1	1	2	2	2	2	2	2	2	2	2	2	1	8	2	2	2	2	2	2	2	7	1	0	0	1	1	0	2	5	3	4	4	4	4	4	4	4	4	2	1	1	1	1	1
595	1	27	3	1	2	0	1	1	1	1	1	1	1	1	1	1	1	0	1	1	1	1	1	1	1	0	1	0	0	1	1	0	0	3	4	1	4	4	1	4	1	4	1	1	-3	-3	-3	-3	-3
596	2	34	12	2	1	1	2	1	2	2	2	3	2	2	1	2	1	8	3	3	2	4	3	2	2	12	3	0	1	1	2	0	3	10	2	4	1	3	4	4	4	4	4	2	1	1	0	0	0
597	2	52	32	1	1	0	2	2	2	2	2	2	2	2	1	2	2	8	2	2	2	2	2	2	2	7	0	2	2	1	1	0	2	8	4	4	4	4	4	4	4	4	4	2	1	1	0	0	0
598	2	37	14	2	1	1	2	2	2	2	2	2	2	2	2	2	2	9	2	2	2	2	2	2	2	7	1	0	0	1	1	0	1	4	3	4	4	4	4	4	4	4	4	2	1	1	1	1	1
599	2	32	7	2	1	1	2	1	1	1	1	1	1	1	1	1	1	0	1	1	1	1	1	1	1	0	1	0	0	0	1	0	1	3	2	4	1	3	4	4	4	4	4	2	1	1	1	0	1
600	2	33	11	1	1	0	2	1	1	2	1	2	2	2	2	2	2	7	1	1	1	2	2	2	2	4	2	0	0	1	0	0	2	5	3	4	1	4	4	4	4	4	4	2	0	1	1	1	0
601	2	25	3	1	2	1	1	1	1	2	3	2	1	1	1	1	1	4	2	2	1	2	2	2	2	6	3	0	1	1	3	0	3	11	2	4	1	3	1	4	1	4	4	1	-3	-3	-3	-3	-3
602	2	32	7	2	1	1	2	2	2	2	2	2	2	2	2	2	2	9	2	2	2	2	2	3	2	8	1	0	0	1	1	0	1	4	2	4	1	3	3	3	3	3	1	2	1	1	1	1	1
603	2	26	4	1	2	1	1	1	1	2	2	2	2	1	1	1	1	4	2	2	1	2	2	1	1	4	3	0	0	1	2	0	2	8	3	4	2	4	1	4	1	4	4	2	0	1	1	1	0
604	1	24	3	1	2	1	1	1	1	1	1	1	1	1	1	1	1	0	1	1	1	1	1	1	1	0	2	0	2	1	1	0	1	7	3	1	2	4	1	4	1	1	1	1	-3	-3	-3	-3	-3
605	2	34	12	2	1	1	2	1	1	1	1	1	1	1	1	1	1	0	1	1	1	1	1	1	1	0	0	0	0	0	0	0	0	0	2	4	4	4	4	4	4	4	4	2	1	1	0	0	0
606	2	34	12	2	1	0	2	2	2	2	1	1	1	1	2	2	1	4	2	2	2	2	2	2	2	7	1	0	0	0	1	0	1	3	3	4	1	3	3	3	2	3	2	2	1	1	1	0	1
607	2	32	9	1	1	0	2	2	2	2	1	2	2	1	1	1	1	4	1	1	1	1	1	1	1	0	1	0	1	1	1	0	2	6	3	4	2	4	4	4	4	4	4	2	1	1	0	1	0
608	2	36	10	2	2	0	1	1	1	1	1	1	1	1	1	1	1	0	2	2	2	2	2	2	2	7	3	0	0	2	2	0	3	10	2	1	1	2	4	4	1	4	1	2	0	1	1	0	1
609	2	27	5	2	1	0	1	1	1	1	1	1	1	1	1	1	1	0	1	1	1	1	1	1	1	0	1	0	0	1	1	0	1	4	4	4	2	4	4	4	1	4	3	2	1	1	1	1	0
610	2	33	9	2	1	1	2	1	1	1	2	2	1	1	1	1	1	2	1	1	1	1	1	1	1	0	1	0	0	1	2	0	2	6	3	4	2	3	4	4	4	3	3	2	1	1	1	0	1
611	2	33	10	2	1	0	2	1	2	2	2	2	2	2	2	2	2	9	2	2	2	2	2	2	2	7	1	0	0	2	1	0	2	6	2	4	4	3	4	4	4	4	4	2	1	1	1	1	1
612	2	32	10	1	1	1	2	1	1	1	1	1	1	1	1	1	1	0	1	1	1	1	1	1	1	0	0	0	0	1	1	0	1	3	3	4	1	4	4	4	4	4	4	2	1	1	1	1	0
613	2	36	14	2	1	0	2	2	2	2	2	2	2	2	2	2	2	9	2	2	2	2	2	2	2	7	0	0	1	0	0	0	1	2	3	4	2	3	4	4	1	3	3	2	1	0	1	1	0
614	2	30	8	2	1	1	1	1	3	3	3	3	3	2	1	1	1	11	2	2	2	2	1	1	3	6	3	0	1	1	2	0	3	10	2	4	1	2	4	4	1	1	1	1	-3	-3	-3	-3	-3
615	2	32	10	2	1	1	2	1	1	1	1	1	1	1	1	1	1	0	1	1	1	1	1	1	1	0	0	1	1	1	2	0	2	7	3	4	4	4	4	4	4	2	2	2	1	0	0	0	0
616	2	25	4	1	2	1	1	1	1	1	1	1	1	1	1	1	1	0	1	1	1	1	1	1	1	0	1	0	1	1	1	0	2	6	2	3	3	4	1	4	1	4	4	2	0	1	1	1	1
617	2	43	22	1	1	0	2	1	2	2	4	1	1	1	1	1	1	5	3	4	4	4	4	1	2	15	1	0	2	0	1	0	2	6	3	4	1	4	4	2	1	4	2	2	1	1	1	1	0
618	2	29	7	1	1	1	2	2	2	2	1	3	2	2	3	2	2	10	2	2	2	3	3	3	3	11	2	0	1	1	1	0	1	6	3	4	2	3	4	4	4	4	4	2	1	1	0	0	0
619	2	24	2	1	2	1	1	1	2	2	3	2	2	1	1	1	1	6	1	1	1	1	1	1	1	0	3	0	1	1	2	0	2	9	3	2	2	4	3	4	1	3	1	1	-3	-3	-3	-3	-3
620	2	52	32	1	1	1	2	2	1	1	2	2	1	1	2	2	1	4	1	1	1	1	2	1	1	1	2	0	1	1	2	0	1	7	4	4	4	4	4	4	4	4	4	2	1	1	0	0	0
621	2	26	3	1	2	1	1	1	1	2	2	2	1	1	1	1	1	3	1	1	1	1	1	1	1	0	2	0	1	2	1	0	2	8	3	4	3	4	1	4	1	4	4	2	0	1	1	1	1
622	2	33	11	1	1	1	2	1	2	1	2	2	2	1	2	1	1	5	1	2	1	1	2	2	2	4	1	0	1	1	2	0	3	8	2	4	3	3	4	4	4	4	4	2	1	1	1	1	1
623	2	25	3	1	2	1	1	1	2	2	2	2	2	2	2	2	2	9	2	2	2	2	2	2	2	7	2	0	0	1	1	0	0	4	3	4	2	4	3	3	1	3	3	1	-3	-3	-3	-3	-3
624	2	32	8	2	2	1	1	1	1	1	1	1	1	1	1	1	1	0	1	1	1	1	1	1	1	0	0	0	0	0	1	0	1	2	3	1	3	4	1	4	1	4	1	2	0	0	1	0	0
625	2	32	8	2	1	0	2	1	2	2	2	2	2	2	2	2	2	9	2	2	2	2	2	2	2	7	3	0	1	1	2	0	2	9	2	4	1	3	3	3	3	3	3	2	1	1	1	0	1
626	2	31	7	2	2	1	1	1	1	1	1	1	1	1	1	1	1	0	1	1	1	1	1	1	1	0	1	0	1	0	1	0	2	5	3	4	1	4	1	4	1	4	4	2	0	1	0	0	0
627	2	28	5	1	2	1	1	1	3	3	3	3	2	2	2	2	2	13	2	2	2	2	2	2	2	7	3	0	1	1	2	0	3	10	2	1	1	2	1	3	1	2	1	1	-3	-3	-3	-3	-3
628	2	32	9	2	1	1	2	1	2	3	2	2	2	2	1	1	1	7	2	2	2	2	1	2	2	6	2	0	0	1	2	0	2	7	2	4	2	4	3	2	1	3	3	1	-3	-3	-3	-3	-3
629	2	27	5	1	2	1	1	1	2	2	2	2	2	2	2	2	2	9	2	2	2	2	2	2	2	7	2	1	1	1	2	1	1	9	2	4	1	3	3	3	3	3	3	2	0	0	1	1	0
630	2	39	17	1	1	0	2	2	2	1	1	2	1	1	2	1	1	3	2	2	2	2	1	1	2	5	0	0	0	0	0	0	1	1	2	4	1	2	4	4	4	4	4	2	1	1	0	0	0
631	2	59	40	1	1	0	2	2	2	2	2	2	2	2	2	2	2	9	2	2	2	2	2	2	2	7	2	0	2	1	2	0	2	9	3	4	3	3	4	1	3	3	3	2	1	1	0	1	0
632	2	35	12	2	1	1	2	2	1	1	1	1	1	1	1	1	1	0	1	1	1	1	1	1	1	0	2	1	1	1	2	0	2	9	2	4	3	4	4	4	4	4	4	2	1	1	0	0	0
633	2	28	3	2	1	0	1	1	2	2	2	2	2	2	2	2	2	9	2	2	2	2	2	2	2	7	2	3	2	1	2	0	3	13	2	4	1	2	4	4	1	4	1	2	1	1	1	1	1
634	2	31	11	1	1	1	2	1	2	2	2	2	1	3	3	1	2	9	2	2	3	3	2	2	3	10	3	1	1	1	2	0	2	10	2	4	1	3	4	4	4	4	1	2	1	1	1	1	0
635	2	33	10	1	1	0	2	2	2	2	2	2	1	1	1	2	2	6	2	2	2	2	2	2	2	7	1	1	1	1	0	0	2	6	2	4	1	2	3	3	1	4	3	2	1	1	1	1	1
636	2	24	1	1	2	1	1	1	1	1	2	1	1	1	1	1	1	1	1	1	1	1	1	1	1	0	2	0	1	1	1	0	1	6	2	4	2	2	1	4	1	4	3	2	0	1	0	0	0
637	2	30	7	2	1	1	2	2	2	2	1	2	2	2	1	1	1	5	1	1	1	1	1	1	1	0	1	1	1	0	1	0	1	5	2	4	2	4	4	4	4	4	4	2	1	1	0	0	0
638	2	32	10	1	1	1	2	1	2	3	2	4	3	2	3	3	1	14	3	2	3	4	3	4	3	15	3	1	1	2	1	0	2	10	3	4	4	4	4	4	4	4	4	1	-3	-3	-3	-3	-3
639	2	33	10	2	1	0	2	1	1	1	1	1	1	1	1	1	1	0	1	1	1	1	1	1	1	0	0	2	0	0	1	0	1	4	3	4	3	4	4	4	4	4	3	2	1	1	0	1	0
640	2	26	4	2	2	1	1	1	1	1	1	1	1	1	1	1	1	0	1	1	1	1	1	1	1	0	0	0	1	1	2	0	1	5	4	4	4	4	4	4	4	4	4	2	0	0	1	1	0
641	2	38	17	2	1	1	2	1	2	2	2	2	2	2	2	1	1	7	2	2	2	2	2	2	2	7	1	0	0	1	2	1	2	7	3	4	1	3	3	1	2	3	1	1	-3	-3	-3	-3	-3
642	1	33	9	1	1	1	2	1	2	2	2	2	1	1	1	1	1	4	1	1	1	1	2	1	1	1	1	0	0	1	2	0	1	5	3	4	4	4	4	4	4	4	4	1	-3	-3	-3	-3	-3
643	2	29	10	1	1	1	2	2	2	2	2	2	4	3	1	1	1	9	2	2	3	4	2	2	2	10	3	1	2	1	1	0	3	11	2	4	1	4	4	4	4	4	4	2	1	1	1	1	0
644	2	22	1	1	2	1	1	1	2	2	2	2	2	2	2	2	2	9	2	2	2	2	2	2	2	7	1	0	1	1	1	0	3	7	3	4	2	3	1	4	1	4	4	1	-3	-3	-3	-3	-3
645	2	31	8	2	1	1	2	2	1	1	1	1	1	1	1	1	1	0	1	1	1	1	1	1	1	0	0	2	2	1	1	0	1	7	2	4	4	4	4	4	4	4	4	2	1	1	0	0	0
646	2	30	8	1	1	1	2	1	1	1	1	1	1	1	1	1	1	0	1	1	1	1	1	1	1	0	1	0	0	1	2	0	2	6	3	4	2	3	1	1	1	1	1	1	-3	-3	-3	-3	-3
647	2	26	3	2	2	1	1	1	2	2	2	2	2	2	2	2	1	8	2	2	1	2	2	2	2	6	2	0	0	1	2	0	2	7	3	1	1	3	1	4	1	4	1	1	-3	-3	-3	-3	-3
648	2	30	7	1	1	1	2	2	2	2	2	2	2	2	2	2	2	9	2	2	2	2	2	2	2	7	3	0	1	1	2	0	2	9	2	4	1	2	4	4	4	1	1	1	-3	-3	-3	-3	-3
649	2	33	10	1	1	0	2	2	2	2	3	2	2	1	1	1	1	6	2	1	2	2	1	1	1	3	3	0	0	1	2	0	2	8	2	1	1	2	4	3	4	3	3	1	-3	-3	-3	-3	-3
650	2	33	10	2	1	0	2	2	1	1	1	1	1	1	1	1	1	0	1	1	1	1	1	1	1	0	1	0	1	1	1	0	1	5	2	4	3	4	4	4	4	4	4	2	1	1	1	1	1
651	2	33	11	1	1	0	2	1	2	2	2	2	2	2	2	2	2	9	1	1	1	1	1	1	1	0	1	0	0	2	1	0	1	5	2	4	4	4	4	4	4	4	4	2	1	1	1	0	1
652	1	33	9	2	1	1	2	1	3	3	4	3	4	4	3	2	3	20	4	2	2	4	4	4	4	17	3	0	1	1	3	2	2	12	4	4	2	4	4	4	4	4	4	2	1	1	1	1	1
653	2	29	6	2	1	1	2	2	3	2	1	4	2	2	3	2	2	12	2	2	1	2	2	2	2	6	0	0	1	0	1	0	3	5	2	4	1	2	3	2	3	2	1	2	1	1	1	0	0
654	2	32	10	2	1	0	1	1	2	2	2	2	3	2	1	2	2	9	2	3	3	3	2	3	3	12	2	2	2	2	2	0	1	11	2	4	3	3	3	3	3	3	3	1	-3	-3	-3	-3	-3
655	2	28	5	1	1	0	2	2	1	1	1	1	1	1	1	1	1	0	1	1	1	1	1	1	1	0	2	0	1	1	3	0	3	10	2	4	4	4	4	4	4	4	4	2	1	1	0	0	0
656	2	31	9	1	1	1	2	1	2	2	2	2	2	2	2	1	1	7	2	1	2	2	2	1	1	4	2	0	2	0	1	0	1	6	3	4	1	4	4	4	1	3	3	2	1	1	1	1	1
657	2	27	4	1	2	1	1	1	1	1	1	1	1	1	1	1	1	0	1	1	1	1	2	1	3	3	0	0	1	0	1	0	0	2	3	1	3	4	4	4	4	4	4	1	-3	-3	-3	-3	-3
658	2	32	11	1	1	0	1	1	2	2	4	2	2	1	1	2	2	9	2	3	2	2	3	3	3	11	3	1	2	2	2	0	2	12	2	4	1	3	4	4	4	4	3	2	1	0	0	0	0
659	2	27	4	1	1	0	2	1	2	2	2	2	2	2	2	2	2	9	2	2	2	2	2	2	2	7	1	0	1	1	1	0	2	6	3	4	1	3	4	4	4	4	4	2	1	1	0	0	0
660	2	33	10	2	1	0	2	1	2	2	1	2	2	1	1	1	1	4	1	2	2	2	1	2	1	4	1	0	0	1	0	0	3	5	3	4	3	3	4	4	3	4	4	2	1	1	1	1	1
661	2	47	27	1	1	0	2	2	1	1	2	1	1	1	1	1	1	1	1	1	1	1	1	1	1	0	1	0	1	0	0	0	1	3	3	4	4	4	4	4	4	4	4	2	1	1	1	1	1
662	2	31	9	1	1	1	1	1	1	1	2	1	1	1	1	1	1	1	2	2	1	2	1	1	1	3	3	0	1	1	1	1	2	9	1	4	1	4	3	4	1	3	1	2	1	1	0	0	0
663	2	50	30	2	1	0	2	1	2	2	2	2	2	1	1	1	1	5	1	1	1	1	1	1	1	0	1	0	1	1	0	0	1	4	2	4	2	3	4	3	3	3	3	2	1	1	1	0	0
664	1	28	3	2	2	1	1	1	1	1	1	1	1	1	1	1	1	0	1	1	1	1	1	1	1	0	0	0	0	0	0	0	0	0	1	1	1	4	1	4	1	4	1	1	-3	-3	-3	-3	-3
665	2	36	9	1	1	1	2	1	2	2	2	2	1	2	2	2	2	8	2	2	2	3	3	2	2	9	1	0	1	1	2	0	2	7	1	4	1	4	4	3	4	4	1	1	-3	-3	-3	-3	-3
666	2	27	5	1	2	1	1	1	1	1	1	1	1	1	1	1	1	0	1	1	1	1	1	1	1	0	3	0	1	1	2	0	1	8	2	1	1	4	1	3	1	1	1	2	0	1	0	0	0
667	2	26	3	2	2	1	1	1	1	1	1	1	1	1	1	1	1	0	1	1	1	1	1	1	1	0	1	0	1	0	0	0	0	2	3	1	1	4	4	4	1	4	4	2	0	0	0	1	0
668	2	47	28	1	1	0	2	1	2	2	2	2	2	2	2	2	2	9	1	1	1	1	1	1	1	0	1	0	0	0	1	0	1	3	2	4	4	4	4	4	4	4	4	2	1	1	1	1	1
669	2	25	2	1	2	1	1	1	1	1	1	1	1	1	1	1	1	0	1	1	1	1	1	1	1	0	0	0	1	1	1	0	0	3	3	1	1	3	1	4	1	4	1	2	0	1	0	0	0
670	2	24	3	2	2	1	1	1	1	1	1	1	1	1	1	1	1	0	1	1	1	1	1	1	1	0	2	0	0	1	1	0	2	6	3	1	1	2	3	3	3	3	3	2	0	0	1	0	0
671	2	32	12	1	1	1	2	2	2	1	1	1	1	1	1	1	1	1	2	2	3	2	1	4	2	9	2	0	0	1	1	0	3	7	2	4	1	4	4	4	4	4	4	2	1	1	0	0	1
672	2	29	5	1	1	1	2	2	4	4	4	4	4	4	4	4	4	27	4	4	4	4	3	3	3	18	3	0	1	2	2	0	3	11	2	4	1	3	3	3	1	3	3	2	1	0	1	0	1
673	2	44	26	2	1	1	2	1	2	2	1	2	1	2	1	1	1	4	2	1	2	2	1	2	1	4	0	0	1	1	0	0	1	3	2	4	1	3	3	3	3	3	3	2	1	1	0	0	1
674	2	49	30	2	1	0	2	1	1	1	1	1	1	1	1	1	1	0	1	1	1	1	1	1	1	0	1	0	1	0	2	1	2	7	3	4	3	4	4	4	4	4	4	2	1	1	1	0	0
675	2	43	25	2	1	0	2	1	4	3	1	3	2	3	3	2	1	13	2	2	2	2	2	2	2	7	0	0	1	0	1	0	2	4	4	4	1	4	4	4	4	4	4	2	1	0	1	0	0
676	2	34	12	2	2	1	1	1	4	4	4	4	2	4	4	2	2	21	3	3	2	2	3	2	3	11	3	3	3	2	3	3	3	20	3	1	3	3	1	3	1	3	1	1	-3	-3	-3	-3	-3
677	2	30	8	1	1	1	2	1	1	1	1	2	2	1	1	1	1	2	2	2	1	1	1	1	1	2	1	1	1	1	1	0	1	6	2	4	3	3	4	4	4	4	4	1	-3	-3	-3	-3	-3
678	2	31	9	1	2	1	1	1	2	2	2	2	2	2	1	1	1	6	2	1	2	2	2	1	2	5	2	0	0	1	2	0	2	7	3	3	2	2	1	3	1	3	3	2	0	1	1	1	1
679	2	35	11	1	1	0	2	2	3	3	3	3	3	3	3	3	1	16	3	3	3	3	3	3	3	14	2	3	3	3	2	0	3	16	2	4	1	1	4	3	3	3	3	1	-3	-3	-3	-3	-3
680	2	31	9	1	1	1	2	2	2	2	2	1	2	2	2	2	2	8	2	2	2	2	2	2	2	7	2	0	0	1	2	0	2	7	2	4	1	2	3	3	3	3	1	1	-3	-3	-3	-3	-3
681	2	24	2	1	2	1	1	1	2	2	2	2	2	2	2	1	1	7	1	1	1	1	1	1	1	0	1	0	0	1	1	0	2	5	3	1	1	3	1	3	1	3	3	2	0	1	1	1	1
682	2	32	10	2	1	1	2	2	2	1	2	2	2	1	4	1	1	7	1	2	1	2	1	1	4	5	2	1	1	1	1	0	2	8	4	4	1	3	4	4	1	3	3	2	1	1	1	1	1
683	2	31	8	1	1	0	2	1	1	1	1	1	1	1	1	1	1	0	1	1	1	1	1	1	1	0	1	0	0	0	0	0	0	1	2	4	2	2	4	4	4	4	4	2	1	1	1	1	0
684	2	24	1	2	2	1	1	1	1	1	2	2	1	1	1	1	1	2	2	1	1	2	1	1	2	3	2	0	0	1	2	1	1	7	3	3	1	3	3	3	1	3	2	2	0	0	1	0	0
685	2	35	10	1	1	0	1	1	1	1	1	1	1	1	1	1	1	0	1	1	1	1	1	2	2	2	2	0	1	1	1	0	1	6	2	1	1	3	4	3	1	3	1	1	-3	-3	-3	-3	-3
686	2	32	11	1	1	1	2	2	1	1	1	1	1	1	1	1	1	0	1	1	1	1	1	1	1	0	1	0	1	0	1	0	0	3	2	4	4	4	4	4	4	4	4	1	-3	-3	-3	-3	-3
687	2	30	7	1	2	1	1	1	1	1	1	1	1	1	1	1	1	0	1	1	1	1	1	1	1	0	1	0	2	1	1	0	1	6	2	1	1	4	1	4	1	4	3	2	0	1	1	0	0
688	2	24	1	1	2	1	1	1	2	1	2	2	1	1	1	1	1	3	2	2	1	2	1	1	2	4	2	0	1	1	2	0	2	8	3	4	2	4	1	4	1	4	1	2	0	0	1	1	0
689	2	34	11	1	1	0	2	1	2	1	1	2	2	2	1	1	1	4	2	1	2	2	2	1	1	4	1	0	1	1	0	0	1	4	3	4	2	4	4	4	4	1	1	2	1	1	0	0	0
690	2	38	17	1	1	1	2	2	1	1	1	1	1	1	1	1	1	0	1	1	1	1	1	1	1	0	1	0	0	1	1	0	1	4	2	4	3	3	4	4	4	4	4	2	1	1	0	1	0
691	2	41	17	2	1	0	2	1	1	2	2	2	1	2	1	1	1	4	2	1	2	2	1	2	2	5	1	0	1	1	2	0	1	6	2	4	1	3	4	4	4	4	1	2	1	1	1	1	0
692	2	27	5	1	1	0	2	2	2	2	2	2	2	2	2	2	1	8	2	2	2	2	2	2	2	7	0	3	2	2	2	0	3	12	4	4	4	4	4	4	4	4	4	1	-3	-3	-3	-3	-3
693	2	40	16	1	1	0	2	2	2	1	1	2	1	1	1	1	1	2	2	2	2	2	2	1	2	6	1	0	1	1	1	0	3	7	2	4	2	4	4	4	4	4	4	2	1	1	1	1	1
694	2	28	12	1	1	1	2	1	2	2	2	2	2	2	2	2	2	9	2	2	2	2	2	2	2	7	3	0	2	2	3	0	3	13	2	4	2	4	4	4	4	4	4	2	1	1	1	1	1
695	2	23	1	1	2	1	1	1	2	1	2	1	2	1	2	1	1	4	1	3	1	1	1	1	1	2	2	0	0	1	1	0	2	6	3	3	4	3	1	4	1	4	1	2	0	1	0	0	0
696	2	41	12	1	1	1	2	1	1	1	1	1	1	1	1	1	1	0	1	1	1	1	1	1	1	0	1	0	0	0	0	0	0	1	3	4	3	3	4	4	4	4	4	2	1	0	1	1	0
697	2	45	21	2	1	0	2	1	2	2	3	2	2	2	3	2	1	10	2	2	2	3	2	2	2	8	1	0	2	1	2	0	2	8	2	4	1	3	3	3	3	3	3	2	0	0	0	1	0
698	2	33	10	2	1	1	2	1	2	2	1	2	2	2	2	2	2	8	2	2	3	3	2	3	2	10	0	0	1	1	1	0	2	5	2	4	2	3	3	2	4	3	2	2	0	1	1	0	0
699	2	33	4	2	1	1	2	2	2	2	2	2	1	1	1	1	1	4	1	1	1	2	1	1	2	2	1	1	1	2	2	0	3	10	2	4	2	3	4	4	4	4	1	2	1	1	0	1	0
700	2	32	10	1	1	1	2	1	1	1	1	2	1	1	1	1	1	1	2	2	2	2	1	1	1	4	1	0	1	1	2	0	2	7	3	4	4	4	4	4	4	4	4	1	-3	-3	-3	-3	-3
701	2	32	8	2	1	0	2	1	2	1	2	1	2	1	1	1	1	3	1	2	1	2	1	1	2	3	3	1	1	1	2	0	1	9	4	4	4	4	4	4	4	4	4	2	1	0	1	1	1
702	2	31	9	2	1	0	2	2	2	2	2	3	2	2	2	2	2	10	2	2	2	2	2	2	2	7	0	0	0	1	1	0	2	4	3	4	2	2	4	4	4	4	4	2	1	1	1	1	1
703	2	30	6	2	2	1	1	1	1	1	2	2	3	1	1	1	1	4	2	1	1	1	1	1	1	1	1	0	1	1	2	0	2	7	2	4	2	3	1	3	1	3	1	2	0	1	0	0	0
704	2	31	9	1	1	0	2	1	1	1	1	1	1	1	1	1	1	0	1	1	1	1	1	1	1	0	1	1	2	2	2	0	1	9	4	4	4	3	4	4	4	4	4	2	1	1	1	1	0
705	2	32	9	2	2	1	1	1	2	1	2	2	1	2	1	1	1	4	1	1	2	2	1	2	1	3	1	1	1	2	2	0	2	9	2	1	1	3	1	4	1	4	4	2	0	1	0	0	1
706	2	31	9	2	1	0	1	1	2	2	1	2	2	1	1	1	1	4	2	1	1	1	1	1	1	1	0	0	0	1	1	0	1	3	2	4	1	4	4	4	1	4	4	2	1	1	1	0	1
707	2	36	15	2	1	0	2	1	2	2	2	2	1	1	2	2	1	6	2	2	2	2	2	2	2	7	1	0	1	1	1	0	1	5	2	4	3	4	4	4	4	4	3	2	1	1	1	0	1
708	2	40	18	2	1	1	2	1	1	1	1	1	1	1	1	1	1	0	1	1	1	1	1	1	1	0	0	0	0	0	0	0	0	0	3	4	2	4	4	4	4	3	2	2	0	0	1	0	0
709	2	27	4	2	1	1	2	2	1	1	1	1	1	1	1	1	1	0	1	1	1	1	1	1	1	0	1	0	0	1	2	0	1	5	3	4	1	4	4	4	4	4	4	2	1	1	0	0	0
710	2	37	17	2	1	1	2	1	2	2	2	2	2	2	2	1	1	7	2	2	2	1	2	2	2	6	2	0	0	1	1	0	1	5	3	1	2	4	4	3	3	3	2	2	1	1	0	0	0
711	2	33	10	1	1	1	2	1	1	2	2	3	2	2	2	2	1	8	2	1	1	2	1	2	2	4	2	0	0	1	1	0	2	6	2	4	1	2	4	4	1	1	1	2	1	1	1	0	1
712	2	32	10	2	1	1	2	2	1	1	1	1	1	1	1	1	1	0	1	1	1	1	1	1	1	0	1	1	1	1	0	0	1	5	2	4	4	4	4	4	4	4	4	2	1	1	1	1	1
713	2	33	11	2	1	1	2	1	1	2	2	2	2	1	1	2	1	5	2	2	1	2	2	2	2	6	1	0	1	0	1	0	2	5	3	4	1	3	4	4	4	4	4	2	1	1	0	0	1
714	2	33	13	2	2	1	1	1	1	1	1	1	1	1	1	1	1	0	1	1	1	1	1	1	1	0	1	0	1	1	1	0	1	5	3	4	2	3	1	4	1	4	1	2	0	1	0	0	0
715	2	29	5	2	1	0	1	1	2	2	2	2	1	1	2	2	2	7	1	1	1	1	1	1	1	0	1	0	0	2	2	0	1	6	3	4	2	2	4	4	1	4	4	1	-3	-3	-3	-3	-3
716	2	24	1	2	2	1	1	1	1	1	1	1	1	1	1	1	1	0	1	1	1	1	1	1	1	0	1	0	1	1	1	0	2	6	3	4	1	4	1	4	1	4	4	2	0	1	0	0	0
717	2	30	9	1	1	1	1	1	1	1	3	2	2	2	2	2	2	8	1	1	1	2	2	1	1	2	3	0	0	2	1	0	2	8	2	4	4	4	4	4	4	4	4	1	-3	-3	-3	-3	-3
718	2	47	26	2	1	0	2	1	1	1	2	2	2	2	2	2	2	7	2	2	2	2	2	2	2	7	1	0	0	0	1	0	1	3	3	4	3	4	4	4	4	4	4	1	-3	-3	-3	-3	-3
719	2	43	25	2	1	0	2	2	2	2	2	2	2	2	2	2	2	9	2	2	2	2	2	2	2	7	1	0	1	1	2	0	3	8	3	4	1	4	4	4	4	4	4	2	1	1	0	0	0
720	2	26	3	1	1	1	2	2	1	1	1	1	1	1	1	1	1	0	1	1	1	1	1	1	1	0	1	1	0	1	1	0	0	4	2	4	3	4	4	4	4	4	4	2	1	1	1	1	0
721	2	31	9	2	1	1	2	1	1	1	1	1	1	1	1	1	1	0	1	1	1	1	1	1	1	0	1	0	0	1	1	0	1	4	2	4	2	3	4	4	1	4	1	1	-3	-3	-3	-3	-3
722	2	40	22	2	1	0	2	1	1	1	1	1	1	1	1	1	1	0	1	1	1	1	1	1	1	0	1	1	1	0	1	0	0	4	3	4	4	4	4	4	4	4	4	2	1	1	0	0	0
723	2	31	9	2	1	1	2	2	1	1	1	1	1	1	1	1	1	0	1	1	1	1	1	1	1	0	0	0	1	0	0	0	0	1	3	4	4	4	4	4	4	4	4	2	1	1	1	0	1
724	2	54	34	1	1	1	2	1	2	2	2	2	2	2	2	2	1	8	2	2	1	3	2	2	2	7	1	0	1	2	2	0	3	9	2	4	1	3	3	3	3	3	3	2	1	0	0	1	1
725	2	32	9	1	1	0	2	1	2	2	3	3	2	3	2	1	1	10	2	2	2	2	2	2	2	7	3	2	3	2	2	0	3	15	2	4	1	3	4	4	3	4	2	2	0	1	1	0	1
726	2	35	12	2	1	1	2	1	2	2	2	2	2	1	2	1	1	6	2	1	1	2	2	2	2	5	1	0	0	1	1	0	2	5	3	4	2	4	3	3	2	3	2	2	1	1	1	0	1
727	2	46	26	2	1	0	2	2	1	1	1	1	1	1	1	1	1	0	1	1	1	1	1	1	1	0	2	0	0	1	0	0	1	4	1	1	1	1	1	1	1	1	1	1	-3	-3	-3	-3	-3
728	2	32	11	1	1	1	2	2	3	3	3	3	3	3	3	3	3	18	3	3	3	3	3	3	3	14	1	0	1	1	2	0	3	8	1	4	2	2	4	3	4	3	3	2	1	0	0	0	0
729	2	38	9	2	1	1	2	1	2	2	2	2	2	2	2	2	2	9	2	2	2	2	2	2	2	7	3	3	1	1	1	1	2	12	2	4	1	4	4	4	4	4	4	2	1	1	1	0	0
730	2	26	5	1	1	0	1	1	3	3	3	3	3	3	3	3	3	18	3	3	3	3	3	3	3	14	3	3	2	2	2	0	3	15	2	4	1	4	4	4	1	4	2	2	1	1	0	0	0
731	2	32	9	1	1	1	2	1	2	2	2	2	2	2	2	2	2	9	2	2	2	2	2	2	2	7	2	3	3	1	2	0	2	13	3	4	2	3	4	4	4	4	3	2	1	1	1	1	1
732	2	29	5	2	2	1	1	1	1	1	1	1	1	1	1	1	1	0	1	1	1	1	1	1	1	0	1	0	1	1	1	0	2	6	3	3	2	4	1	4	1	4	4	2	0	1	0	0	0
733	2	27	4	1	2	1	1	1	1	1	1	1	1	1	1	1	1	0	1	1	1	1	1	1	1	0	2	0	0	1	1	0	0	4	4	4	3	4	1	4	1	4	4	2	0	1	1	0	1
734	2	32	8	2	1	1	2	2	2	2	1	2	2	2	1	2	1	6	2	2	2	2	2	2	2	7	1	1	1	1	1	0	2	7	2	4	2	4	4	4	4	4	4	2	0	1	0	0	0
735	2	32	8	1	1	1	2	1	2	2	2	2	2	2	2	2	2	9	2	2	2	2	2	2	2	7	1	0	1	0	1	0	1	4	4	4	1	3	4	4	4	4	4	2	1	1	0	0	0
736	2	32	10	1	1	0	2	1	2	2	2	2	2	2	2	1	1	7	2	2	2	2	1	2	1	5	3	0	1	1	2	0	2	9	3	4	1	3	4	4	4	4	1	1	-3	-3	-3	-3	-3
737	2	44	25	1	1	0	2	2	1	1	1	1	1	1	1	1	1	0	1	1	1	1	1	1	1	0	0	0	2	1	1	0	2	6	2	4	4	4	4	4	4	4	4	2	1	1	1	1	1
738	1	40	15	2	1	1	2	2	1	1	1	1	1	1	1	1	1	0	1	1	1	1	1	1	1	0	1	0	0	1	1	0	1	4	2	4	3	4	4	4	1	1	1	2	1	1	0	0	0
739	2	27	5	1	1	1	2	1	4	4	4	4	2	3	3	3	1	19	4	3	4	4	3	4	4	19	3	0	0	1	2	0	3	9	2	4	2	3	4	4	1	4	1	2	1	1	1	0	1
740	2	40	20	2	1	0	2	1	2	2	2	2	2	1	1	1	1	5	1	2	2	2	2	2	2	6	0	0	2	1	1	0	2	6	2	4	2	4	4	3	3	3	2	2	1	0	0	0	0
741	2	45	24	2	1	0	2	1	2	2	2	2	2	1	1	1	1	5	2	2	1	2	2	2	2	6	0	0	0	1	1	0	2	4	2	4	1	4	3	2	3	3	1	2	1	1	0	0	0
742	2	48	29	2	1	0	2	2	1	2	1	1	1	1	1	1	1	1	1	1	1	1	1	1	2	1	0	0	0	1	0	0	0	1	2	4	2	4	4	4	4	4	4	2	1	1	0	0	0
743	2	26	4	1	1	1	1	1	1	1	1	1	1	1	1	1	1	0	1	1	1	1	1	1	1	0	1	0	1	1	1	0	1	5	2	3	3	3	4	4	1	4	4	1	-3	-3	-3	-3	-3
744	2	39	21	2	1	0	2	2	3	3	3	4	3	3	2	2	2	16	3	2	3	3	3	3	3	13	1	0	1	1	1	0	3	7	2	4	2	3	4	4	4	2	2	2	1	1	1	1	1
745	2	26	3	1	2	1	1	1	2	2	2	2	2	2	2	2	2	9	2	2	2	2	2	2	2	7	1	0	0	1	1	0	2	5	4	3	2	3	1	4	1	3	3	2	0	0	1	0	1
746	2	39	17	2	1	1	2	2	1	2	1	2	1	1	1	1	1	2	1	1	1	1	1	1	1	0	1	0	2	1	1	0	2	7	3	4	2	4	4	4	4	4	3	2	1	1	1	1	1
747	2	44	26	2	1	0	2	1	1	1	1	1	1	1	1	1	1	0	2	1	1	1	1	1	1	1	0	0	1	1	0	0	1	3	4	4	4	4	4	4	4	4	4	2	1	1	1	1	0
748	2	30	6	2	1	0	1	1	2	2	2	2	2	2	2	2	1	8	2	2	2	2	2	2	2	7	2	2	1	2	1	0	2	10	2	4	1	3	3	3	1	3	3	2	1	1	1	0	1
749	2	29	7	2	2	1	1	1	2	1	2	2	1	2	1	1	1	4	2	2	2	2	2	1	1	5	2	1	1	1	1	0	1	7	3	3	1	3	1	4	1	4	1	2	0	1	1	0	1
750	1	33	9	2	1	0	2	1	1	1	1	1	1	1	1	1	1	0	1	1	1	1	1	1	1	0	0	0	0	0	0	0	0	0	4	4	4	4	1	1	1	1	1	2	1	1	1	1	1
751	2	34	12	2	1	1	2	2	3	2	2	2	2	2	2	2	2	10	2	2	2	2	2	2	2	7	1	2	1	2	1	0	3	10	2	4	2	2	4	4	1	3	3	2	1	0	1	0	0
752	2	32	10	2	1	0	2	1	2	1	1	1	1	2	1	1	1	2	1	1	1	2	1	1	1	1	2	0	1	1	1	0	1	6	3	4	1	4	4	4	4	4	3	2	1	1	1	0	1
753	2	25	2	1	2	1	1	1	1	1	1	1	1	1	1	1	1	0	1	1	1	1	1	1	1	0	1	0	1	1	0	0	0	3	1	4	4	4	1	1	1	1	1	1	-3	-3	-3	-3	-3
754	2	45	26	2	1	0	2	2	2	2	2	2	2	2	2	2	2	9	2	2	2	2	2	2	2	7	3	1	2	1	2	0	2	11	4	4	4	4	4	1	4	4	4	2	1	1	1	1	0
755	2	42	20	2	1	1	2	1	2	2	2	2	1	2	1	1	1	5	2	2	1	2	2	2	2	6	2	0	1	1	1	0	1	6	2	4	2	2	1	4	4	4	1	2	0	1	0	0	0
756	2	36	10	1	2	1	1	1	4	4	4	4	4	4	4	4	4	27	3	3	3	3	3	3	3	14	2	3	2	3	2	0	3	15	1	1	1	1	4	4	4	4	4	1	-3	-3	-3	-3	-3
757	2	29	5	1	2	1	1	1	4	2	2	4	2	1	1	2	2	11	2	3	2	2	2	2	2	8	2	0	1	2	2	0	3	10	4	1	4	3	4	4	1	3	1	2	0	1	1	1	1
758	2	28	7	1	2	1	1	1	1	1	1	2	1	1	1	1	1	1	1	1	1	1	2	1	1	1	2	0	2	1	2	0	2	9	2	4	1	3	1	4	1	4	1	2	0	1	1	0	1
759	2	27	5	1	1	1	2	1	2	1	1	2	1	2	1	1	1	3	2	2	2	2	2	2	2	7	1	2	2	2	2	0	3	12	2	4	1	2	3	4	1	3	1	2	0	1	1	0	0
760	2	29	6	1	2	1	1	1	1	1	1	1	1	1	1	1	1	0	1	1	1	1	1	1	1	0	1	1	0	1	1	0	1	5	3	4	2	3	1	4	1	4	4	2	0	1	1	1	0
761	2	28	5	2	2	1	1	1	2	1	2	2	2	2	2	1	2	7	2	2	2	2	2	2	2	7	3	0	1	1	2	0	2	9	3	1	1	3	1	4	1	4	4	2	0	1	1	0	0
762	2	40	22	2	1	0	2	2	1	1	1	1	1	1	1	1	1	0	1	1	1	1	1	1	1	0	1	0	1	1	1	0	2	6	2	4	4	4	4	4	4	4	4	2	1	1	0	0	0
763	2	32	11	1	1	0	2	1	2	2	2	2	2	2	2	2	2	9	2	2	2	2	2	2	2	7	2	0	1	1	2	1	2	9	3	4	1	2	4	4	3	4	4	2	1	1	1	0	0
764	2	34	10	1	1	0	2	1	2	1	2	2	1	1	1	1	1	3	1	2	1	1	2	1	1	2	0	0	0	1	1	0	2	4	3	4	1	2	4	2	2	2	2	2	1	1	1	0	0
765	2	51	33	2	1	0	2	1	1	1	1	1	1	1	1	1	1	0	2	2	2	2	2	1	2	6	2	0	0	3	2	0	2	9	2	4	4	4	4	1	4	1	1	2	1	0	0	1	0
766	2	27	5	1	1	1	2	2	4	4	4	4	2	4	3	1	2	19	3	3	2	2	2	2	3	10	1	0	1	1	1	0	2	6	2	4	2	3	3	1	1	2	1	1	-3	-3	-3	-3	-3
767	2	35	13	1	1	0	2	2	4	4	4	4	4	4	4	4	4	27	4	4	4	4	4	4	4	21	3	1	2	3	2	0	3	14	2	4	3	4	4	4	4	4	4	1	-3	-3	-3	-3	-3
768	2	38	15	2	1	0	2	2	3	2	2	2	2	2	1	2	1	8	4	3	1	2	2	2	2	9	3	2	2	1	1	0	1	10	2	4	1	3	4	4	4	4	4	1	-3	-3	-3	-3	-3
769	2	35	11	2	1	1	2	2	1	1	2	2	1	1	1	1	1	2	1	1	2	2	2	2	2	5	2	0	1	1	2	0	2	8	3	4	2	2	4	4	3	4	1	2	1	1	1	1	0
770	2	25	1.5	1	2	1	1	1	2	1	1	2	1	1	1	1	1	2	2	2	1	2	1	1	1	3	1	0	1	1	1	0	1	5	3	1	1	3	1	3	1	1	3	2	0	1	1	1	0
771	2	29	5	2	2	1	1	1	2	1	2	3	1	1	1	1	1	4	2	1	1	2	1	1	2	3	2	0	0	1	1	0	2	6	3	4	4	4	1	4	1	4	1	2	0	1	1	1	0
772	2	33	10	2	1	1	2	1	2	2	2	2	1	2	2	2	2	8	2	2	2	2	2	2	2	7	1	0	1	1	1	0	2	6	3	4	3	4	4	4	4	4	4	2	1	1	1	1	0
773	2	27	5	2	2	1	1	1	2	2	3	3	2	1	1	1	1	7	2	1	2	1	1	1	1	2	3	1	1	1	2	0	2	10	3	4	1	3	1	4	1	1	1	2	0	1	1	0	0
774	1	28	7	1	1	0	2	1	3	2	1	2	1	2	3	3	1	9	2	2	2	2	2	2	2	7	0	0	2	1	1	0	2	6	2	4	2	3	4	4	4	3	1	2	1	1	0	0	0
775	2	28	6	1	2	1	1	1	1	1	1	1	1	1	1	1	1	0	1	1	1	1	1	1	1	0	1	0	1	0	1	0	1	4	3	1	2	4	1	4	1	4	4	2	0	1	0	0	0
776	2	25	3	1	2	1	1	1	1	1	1	1	1	1	1	1	1	0	1	2	1	2	1	1	1	2	1	0	1	1	1	0	3	7	2	3	3	3	1	1	1	2	1	2	0	1	1	0	1
777	2	45	26	2	1	0	2	2	3	2	3	3	3	2	2	2	1	12	2	2	2	2	2	2	2	7	2	1	2	1	2	3	2	13	2	4	3	3	4	2	2	2	2	1	-3	-3	-3	-3	-3
778	2	25	4	2	1	1	2	2	1	1	1	1	1	1	1	1	1	0	1	1	1	1	1	1	1	0	0	3	2	0	0	0	0	5	1	4	3	1	1	1	1	1	1	1	-3	-3	-3	-3	-3
779	2	30	9	2	1	1	2	2	1	1	1	1	1	1	1	1	1	0	1	1	1	1	1	1	1	0	0	0	1	0	0	0	0	1	2	1	1	1	1	1	1	1	1	1	-3	-3	-3	-3	-3
780	2	30	10	1	1	0	2	1	1	1	1	1	1	1	1	1	1	0	1	1	1	1	1	1	1	0	3	0	1	1	2	1	2	10	2	4	1	1	4	4	4	4	4	2	1	1	1	0	0
781	1	25	3	1	2	0	1	1	2	2	2	2	2	1	2	1	2	7	2	1	2	2	2	2	2	6	2	0	1	1	2	0	2	8	2	3	1	3	3	4	1	1	1	2	1	1	0	0	0
782	2	35	12	2	1	1	2	1	1	1	1	1	1	1	1	1	1	0	1	1	1	1	1	1	1	0	0	0	1	1	1	0	0	3	3	4	3	3	4	4	4	4	4	1	-3	-3	-3	-3	-3
783	2	33	33	2	1	1	2	2	4	3	2	2	2	2	2	1	1	10	1	2	2	2	2	2	2	6	2	1	2	1	2	0	2	10	2	4	1	4	4	2	1	3	1	1	-3	-3	-3	-3	-3
784	2	30	8	2	1	1	2	2	2	2	2	2	2	2	2	2	2	9	2	2	2	2	2	2	2	7	2	0	2	1	2	1	2	10	2	4	2	2	3	4	3	3	3	2	0	1	1	0	0
785	2	31	10	1	1	1	2	1	2	2	2	2	2	2	2	2	2	9	2	2	2	2	2	2	2	7	2	1	2	1	2	0	1	9	4	4	4	4	4	4	4	4	4	2	1	0	1	0	1
786	2	43	24	1	1	1	2	2	2	1	2	2	2	1	2	1	1	5	2	1	1	1	2	1	2	3	2	0	1	1	1	0	2	7	2	4	4	4	4	4	4	4	4	2	1	1	0	1	0
787	2	28	6	1	1	0	2	1	2	1	1	1	1	1	1	1	1	1	2	2	2	1	1	1	1	3	3	0	1	2	1	0	3	10	2	4	3	2	3	4	3	3	3	2	1	0	0	1	0
788	2	48	28	2	1	1	2	1	2	2	2	2	2	2	2	2	1	8	2	2	2	2	3	2	2	8	1	0	1	1	1	0	2	6	3	4	4	4	4	4	4	1	4	2	1	1	1	0	0
789	2	40	17	2	1	0	2	2	2	1	1	1	1	1	1	1	1	1	1	1	1	1	1	1	1	0	2	1	2	1	2	0	2	10	3	4	2	4	4	4	4	4	4	1	-3	-3	-3	-3	-3
790	2	35	12	1	1	0	2	1	2	2	2	2	2	2	2	2	2	9	2	2	2	2	2	2	2	7	1	0	0	1	1	0	1	4	2	4	2	4	4	4	4	4	4	2	1	1	1	1	1
791	2	34	10	2	1	0	2	1	1	2	1	1	2	1	1	1	1	2	1	1	1	1	1	1	1	0	0	0	2	1	1	0	2	6	2	4	1	2	3	2	2	2	1	1	-3	-3	-3	-3	-3
792	2	29	8	1	1	0	2	2	2	2	2	2	2	2	2	2	2	9	2	2	2	2	2	2	2	7	1	0	1	1	2	0	2	7	2	4	1	4	4	4	4	4	4	1	-3	-3	-3	-3	-3
793	2	37	12	2	1	1	2	1	2	2	2	2	2	2	2	2	2	9	2	2	2	2	2	2	2	7	1	0	0	1	1	0	3	6	2	4	1	2	3	4	4	3	2	2	1	1	0	1	0
794	2	27	4	2	1	0	2	2	2	2	2	2	2	2	2	2	2	9	2	2	2	2	2	2	2	7	0	0	0	2	1	0	2	5	2	4	2	2	3	3	3	3	3	2	1	1	1	1	1
795	2	30	9	1	1	1	2	2	2	2	4	2	4	2	1	1	1	10	1	1	1	2	1	1	1	1	1	0	1	1	2	0	1	6	3	4	2	4	4	4	4	4	4	2	1	0	1	1	1
796	2	31	7	2	1	1	2	1	1	1	1	1	1	1	1	1	1	0	1	1	1	1	1	1	1	0	1	0	1	2	1	0	2	7	2	4	1	2	4	4	1	4	4	2	1	1	1	1	0
797	2	29	7	1	1	1	2	2	2	2	2	2	2	1	2	2	1	7	2	2	1	2	2	2	2	6	1	0	1	1	1	0	2	6	2	4	1	4	4	4	1	3	2	2	1	1	1	1	0
798	2	33	10	1	1	0	2	1	2	2	3	2	1	1	2	2	1	7	2	2	2	2	1	2	2	6	2	0	0	1	1	0	2	6	2	4	4	4	4	4	4	4	4	2	1	1	1	1	1
799	2	33	11	2	1	0	2	1	1	1	1	2	1	1	1	1	1	1	1	1	1	1	2	1	1	1	1	0	0	0	1	0	1	3	2	4	2	4	4	4	2	3	2	2	1	1	1	1	1
800	2	33	12	1	1	0	2	1	2	2	2	2	2	2	2	2	2	9	2	2	2	2	2	2	2	7	0	0	1	1	1	0	2	5	2	4	2	3	4	4	4	4	4	2	1	1	0	1	0
801	2	27	5	1	1	1	2	1	1	1	1	1	1	1	1	1	1	0	1	1	1	1	1	1	1	0	1	1	1	1	2	0	2	8	2	4	3	4	4	4	4	4	4	2	1	1	1	1	1
802	2	31	9	1	1	1	1	1	1	1	1	2	1	1	1	1	1	1	1	1	1	1	1	1	1	0	1	1	1	1	1	0	1	6	2	4	2	4	4	4	1	4	2	2	1	1	0	0	1
803	2	34	12	2	1	1	2	1	2	2	2	2	2	2	2	2	2	9	2	2	2	2	2	2	2	7	1	1	1	1	1	0	2	7	3	4	2	2	4	4	4	4	4	2	1	1	0	0	0
804	2	41	20	2	2	1	1	1	2	2	2	3	1	1	2	1	1	6	2	2	1	2	2	1	2	5	1	1	1	1	2	0	3	9	2	4	1	3	1	4	1	3	1	1	-3	-3	-3	-3	-3
805	2	25	1	1	2	1	1	1	2	2	2	2	2	2	2	2	2	9	2	2	2	2	2	2	2	7	3	0	1	1	2	1	2	10	2	4	1	2	1	3	1	2	1	1	-3	-3	-3	-3	-3
806	2	31	10	2	1	1	2	1	2	3	2	3	3	3	2	2	2	13	2	2	2	2	2	2	2	7	1	0	0	2	1	0	3	7	2	4	1	3	4	3	4	1	1	2	1	0	1	0	0
807	2	29	9	1	1	1	2	2	1	1	1	1	1	1	1	1	1	0	1	2	1	1	1	1	1	1	2	0	1	1	1	0	1	6	3	4	3	3	4	4	4	4	4	2	1	1	0	1	0
808	2	37	14	2	1	1	2	1	2	1	2	2	1	1	1	1	1	3	1	2	1	1	2	1	1	2	2	0	0	1	1	0	1	5	3	4	2	2	4	4	4	4	4	2	1	1	1	0	0
809	2	33	12	2	1	0	2	1	1	1	1	1	1	1	1	1	1	0	1	2	3	3	2	2	2	8	2	0	0	1	0	0	1	4	2	4	3	4	1	1	1	1	1	1	-3	-3	-3	-3	-3
810	2	38	14	1	1	0	2	2	2	2	2	2	2	3	2	2	2	10	3	3	2	3	3	3	2	12	2	1	1	2	2	0	3	11	2	4	1	2	4	4	4	4	4	2	1	0	0	1	0
811	2	29	7	2	1	0	2	2	1	1	1	1	1	1	1	1	1	0	1	1	1	1	1	1	1	0	0	0	0	0	1	0	1	2	4	4	1	4	4	4	1	4	3	2	1	0	0	0	0
812	2	31	8	1	1	1	2	2	1	1	1	1	1	1	1	1	1	0	2	1	1	2	2	1	1	3	2	1	1	2	2	0	3	11	3	4	1	2	4	3	1	3	1	2	1	1	1	0	1
813	2	46	28	2	1	0	2	1	2	2	3	3	3	2	2	1	1	10	2	2	2	2	2	2	2	7	3	3	2	1	3	0	3	15	2	4	2	3	4	2	2	3	1	2	1	1	0	0	0
814	2	38	15	2	1	1	2	1	2	2	1	2	2	2	1	1	1	5	2	2	2	2	2	2	2	7	0	0	1	1	1	0	1	4	3	4	3	3	4	4	4	4	4	2	1	1	1	1	1
815	2	26	4	1	2	1	1	1	1	2	1	2	2	1	2	1	1	4	2	2	1	1	1	1	1	2	0	0	2	1	1	0	2	6	2	1	1	3	1	4	1	3	1	2	0	1	1	0	0
816	2	40	17	2	1	1	2	2	2	2	2	2	2	2	2	2	2	9	2	2	2	2	2	2	2	7	2	0	3	1	3	0	3	12	2	4	4	4	4	4	4	4	4	2	1	1	0	0	0
817	2	30	5	2	2	1	1	1	4	4	4	4	4	4	4	4	4	27	4	4	4	4	4	4	4	21	3	2	2	2	3	0	3	15	3	4	2	2	4	4	1	4	1	2	0	1	0	0	0
818	2	46	27	2	1	0	2	2	2	2	2	2	2	2	2	2	2	9	2	2	2	2	2	2	2	7	1	0	1	0	1	0	1	4	4	4	1	3	4	4	4	4	4	2	1	1	1	1	1
819	2	25	3	1	2	1	1	1	2	1	2	2	1	1	1	1	1	3	1	2	1	1	2	2	2	4	3	0	0	1	2	0	2	8	3	4	1	2	4	3	1	4	4	2	0	1	0	1	0
820	2	44	24	2	2	0	2	2	2	2	2	2	2	2	2	2	2	9	2	2	2	2	2	2	2	7	1	0	1	1	1	0	1	5	3	4	2	4	1	1	4	3	1	2	0	0	0	0	1
821	2	27	5	1	2	1	1	1	1	1	1	1	1	1	1	1	1	0	1	1	1	1	1	1	1	0	2	0	0	1	1	0	2	6	3	4	4	4	4	4	4	4	4	2	0	1	1	1	1
822	1	26	4	1	2	1	1	1	1	1	1	1	1	1	1	1	1	0	1	1	1	1	1	1	1	0	0	0	0	0	0	0	1	1	2	3	1	1	1	1	1	1	1	1	-3	-3	-3	-3	-3
823	1	26	5	2	2	1	1	1	2	2	2	2	2	2	2	2	2	9	2	2	2	2	2	2	2	7	2	0	1	2	1	0	1	7	2	1	2	3	1	4	1	1	1	1	-3	-3	-3	-3	-3
825	2	38	16	2	1	0	2	1	1	1	1	1	1	1	1	1	1	0	1	1	1	1	1	1	1	0	1	0	2	1	1	0	2	7	3	4	4	4	4	4	4	4	4	2	1	1	1	1	0
826	2	28	7	2	2	1	1	1	1	1	2	2	1	1	1	1	1	2	2	2	1	2	1	1	1	3	1	1	1	1	1	0	1	6	3	4	4	4	1	4	1	4	4	2	0	1	0	0	0
827	2	32	9	2	1	1	2	1	2	2	2	2	1	1	1	1	1	4	1	1	1	1	1	1	1	0	3	2	1	1	2	0	1	10	3	4	3	3	4	4	4	4	4	2	1	1	1	1	1
828	2	28	6	1	2	1	1	1	1	1	1	1	1	1	1	1	1	0	2	2	2	2	2	2	2	7	2	3	2	1	1	0	0	9	2	4	1	4	1	4	1	4	1	2	0	1	0	0	0
829	1	26	3	1	2	1	1	1	1	1	1	1	1	1	1	1	1	0	1	1	1	1	1	1	1	0	1	0	0	0	1	0	1	3	3	1	2	4	4	4	4	4	4	2	0	1	1	1	1
830	2	28	7	1	2	1	1	1	2	3	2	4	2	1	1	1	1	8	2	2	2	2	1	1	1	4	3	0	2	2	2	0	3	12	3	1	1	2	1	4	1	1	1	1	-3	-3	-3	-3	-3
831	2	30	6	1	2	1	1	1	2	2	3	2	2	2	2	1	1	8	2	1	1	2	2	1	2	4	2	3	2	2	2	0	1	12	3	3	3	2	1	4	1	4	4	2	0	1	1	1	0
832	2	52	33	1	1	0	2	2	1	1	1	1	1	1	1	1	1	0	1	1	1	1	1	1	1	0	2	0	1	1	1	0	2	7	4	4	4	4	4	4	4	4	2	2	1	1	1	1	1
833	2	36	13	1	1	1	2	1	2	2	2	2	2	2	2	2	2	9	2	2	2	2	2	2	2	7	1	1	1	0	1	0	0	4	3	4	4	3	4	4	4	4	4	2	1	1	1	1	0
834	2	32	9	2	1	1	2	2	2	2	2	2	2	2	1	1	1	6	2	1	2	2	2	2	2	6	1	0	0	1	1	0	1	4	3	4	3	3	4	4	1	3	3	2	1	1	1	1	1
835	1	22	1	1	2	1	1	1	1	1	1	1	1	1	1	1	1	0	1	1	1	1	1	1	1	0	2	0	1	2	1	0	0	6	2	1	1	3	1	4	1	1	1	2	0	1	0	0	0
836	2	37	17	2	1	0	2	2	1	1	1	1	1	1	1	1	1	0	2	1	1	1	1	1	1	1	1	1	1	0	1	0	0	4	3	4	3	4	1	1	1	1	1	2	1	1	1	0	0
837	2	29	8	1	1	1	1	1	1	1	1	1	1	1	1	1	1	0	1	1	1	1	1	1	1	0	1	0	0	0	0	0	0	1	4	4	3	4	4	4	1	4	4	2	1	1	1	1	1
838	2	29	7	1	1	1	2	2	2	2	2	2	2	2	2	2	2	9	2	2	1	2	2	1	2	5	1	1	0	2	1	0	2	7	2	4	1	3	4	4	4	4	4	2	1	1	0	0	0
839	2	46	25	2	1	1	2	2	2	2	2	2	2	2	2	2	2	9	2	2	2	2	2	2	2	7	1	0	1	2	2	0	1	7	3	4	3	3	3	3	3	3	3	1	-3	-3	-3	-3	-3
840	2	32	11	2	2	1	1	1	2	2	2	2	2	2	2	2	1	8	2	2	2	2	2	2	2	7	2	0	0	1	2	0	2	7	2	3	2	4	3	4	1	3	3	2	0	1	1	1	1
841	2	29	7	2	1	1	2	1	2	2	2	2	2	2	2	1	1	7	1	1	1	1	2	2	2	3	2	0	1	1	1	0	1	6	1	4	1	2	4	4	4	3	3	1	-3	-3	-3	-3	-3
842	2	41	20	1	1	0	2	2	2	2	2	2	2	2	2	2	2	9	2	2	2	2	2	2	2	7	2	1	3	2	2	3	2	15	4	4	4	4	4	4	4	4	4	2	1	1	1	1	1
843	2	48	29	2	1	1	2	2	1	2	2	2	1	1	2	1	1	4	1	1	1	1	1	1	1	0	1	0	0	1	2	1	2	7	3	4	3	3	4	4	4	4	4	2	1	1	1	1	0
844	2	30	9	1	1	1	2	1	1	1	1	1	1	1	2	1	1	1	1	1	1	1	1	1	1	0	1	0	1	1	0	0	1	4	4	4	1	4	4	4	4	4	4	2	1	1	1	0	1
845	2	34	5	2	1	0	2	1	2	2	2	2	1	1	1	2	1	5	1	2	1	2	2	2	2	5	3	0	0	1	2	0	2	8	2	4	1	3	4	4	4	4	4	2	1	1	0	0	0
846	2	25	3	1	1	0	2	1	2	2	3	2	4	1	1	1	1	8	1	1	1	1	1	1	1	0	1	0	1	2	1	0	2	7	2	4	2	4	4	3	4	4	3	2	1	0	0	0	0
847	2	32	8	1	1	0	2	2	1	1	2	2	1	1	1	1	1	2	1	1	1	1	1	1	1	0	3	0	0	1	1	0	1	6	3	4	4	4	4	4	4	4	4	2	1	1	1	1	1
848	2	34	12	2	1	0	2	2	2	2	2	2	2	1	2	1	1	6	2	2	2	2	2	2	2	7	0	0	0	1	1	0	2	4	3	4	4	4	4	4	4	4	4	2	1	1	1	0	0
849	2	34	11	2	1	0	2	1	1	1	1	1	1	1	2	2	1	2	1	1	1	1	1	1	1	0	1	0	1	0	2	0	1	5	3	3	4	4	4	4	4	4	4	1	-3	-3	-3	-3	-3
850	2	23	1	1	2	1	1	1	2	2	2	2	2	2	2	2	2	9	2	2	2	2	2	2	2	7	2	0	1	1	2	0	3	9	3	1	2	3	1	3	1	3	1	2	0	1	0	0	0
851	2	28	5	1	1	1	2	1	1	1	1	1	1	1	1	1	1	0	1	1	1	1	1	1	1	0	1	2	2	2	2	0	2	11	2	4	1	2	3	3	3	3	3	1	-3	-3	-3	-3	-3
852	2	42	22	1	1	1	2	2	2	2	1	2	2	2	2	2	2	8	2	2	2	2	2	2	2	7	1	0	0	0	0	0	2	3	3	4	3	4	3	3	3	3	3	2	1	1	1	0	1
853	2	31	8	2	1	0	2	2	3	3	3	3	3	2	2	2	2	14	2	3	2	2	2	2	2	8	0	0	1	1	3	0	3	8	2	4	1	2	3	3	1	1	1	1	-3	-3	-3	-3	-3
854	2	36	15	1	1	0	2	2	1	1	1	1	1	1	1	1	1	0	1	1	1	1	1	1	1	0	2	0	0	0	1	1	1	5	2	1	4	4	4	4	4	4	4	1	-3	-3	-3	-3	-3
855	2	27	5	1	2	1	1	1	1	1	1	1	1	1	1	1	1	0	1	1	1	1	1	1	1	0	1	0	1	1	1	0	3	7	3	4	2	2	1	4	1	1	2	2	0	1	1	1	0
856	1	24	3	1	2	0	1	1	2	2	2	2	2	2	2	2	2	9	2	2	2	2	2	2	2	7	2	2	1	1	1	1	1	9	3	1	2	4	4	1	1	1	1	2	1	0	1	0	1
857	1	30	1	1	2	1	1	1	1	1	1	1	1	1	1	1	1	0	1	1	1	1	1	1	1	0	1	1	1	1	1	0	1	6	2	4	1	2	1	4	1	1	1	1	-3	-3	-3	-3	-3
858	2	25	3	1	2	1	1	1	1	1	1	1	1	1	1	1	1	0	1	1	1	1	1	1	1	0	2	0	0	0	1	0	1	4	2	2	2	2	3	3	3	3	3	2	0	1	1	1	0
859	2	48	28	2	1	1	2	2	2	2	2	2	2	2	2	2	2	9	2	2	2	2	2	2	2	7	0	0	2	0	1	0	2	5	2	4	2	3	3	1	1	1	1	1	-3	-3	-3	-3	-3
860	2	59	38	1	1	0	2	2	2	2	2	2	2	2	2	2	2	9	2	2	2	2	2	2	2	7	1	0	0	0	1	1	2	5	2	4	2	4	3	3	3	3	3	2	1	1	0	0	0
861	2	29	8	1	1	1	2	2	2	2	2	2	2	2	2	2	2	9	3	3	3	3	3	3	3	14	1	0	0	1	1	0	2	5	2	4	1	4	4	4	4	4	3	2	1	1	1	0	0
862	2	31	8	1	1	0	2	1	3	2	2	2	2	3	2	2	1	10	2	3	2	3	3	2	2	10	2	0	1	1	2	0	2	8	2	4	1	3	4	4	1	4	4	2	1	1	1	1	1
863	2	42	20	2	1	0	2	2	2	2	4	4	4	1	2	1	1	12	2	1	2	2	3	1	3	7	1	1	2	1	2	0	3	10	3	4	2	4	3	2	2	2	1	2	1	1	0	0	0
864	2	49	30	2	1	0	2	2	1	1	1	1	1	1	1	1	1	0	1	1	1	1	1	1	1	0	0	0	0	0	0	0	0	0	3	4	4	4	4	4	4	4	4	2	1	1	1	1	1
865	2	26	5	1	1	0	2	2	2	2	2	2	2	2	2	2	2	9	2	2	2	2	2	2	2	7	0	1	1	2	1	0	3	8	3	4	2	3	4	4	1	1	1	1	-3	-3	-3	-3	-3
866	2	34	11	2	1	0	2	1	1	1	1	2	1	1	1	1	1	1	2	1	1	2	1	2	2	4	1	0	0	0	1	0	2	4	3	4	1	4	4	4	4	4	4	2	1	1	1	1	1
867	2	35	12	2	1	0	2	1	1	1	1	1	1	1	1	1	1	0	1	1	1	1	1	1	1	0	2	0	1	1	1	0	1	6	2	4	1	4	4	4	4	4	4	2	1	1	0	1	1
868	2	34	16	2	1	1	1	1	1	1	1	1	1	1	1	1	1	0	1	1	1	1	1	1	1	0	1	0	0	1	1	0	0	3	4	4	4	3	4	4	4	4	4	1	-3	-3	-3	-3	-3
869	2	45	25	2	1	0	2	2	3	2	1	2	2	1	1	1	1	5	1	1	1	1	2	2	1	2	2	0	1	1	1	0	2	7	3	4	2	4	4	4	4	4	4	2	1	1	1	1	1
870	2	31	9	2	1	1	2	1	2	2	2	2	2	2	2	2	2	9	2	2	2	2	2	2	2	7	2	0	1	1	1	0	2	7	1	4	1	2	4	4	4	4	4	1	-3	-3	-3	-3	-3
871	2	49	29	2	1	0	2	2	3	2	2	4	4	1	2	2	1	12	3	3	2	3	4	3	3	14	2	0	1	2	2	0	3	10	3	4	1	3	4	1	2	2	2	2	1	1	0	1	0
872	2	48	28	1	1	0	2	1	2	2	2	2	2	2	2	1	1	7	2	1	1	2	1	2	2	4	1	3	1	1	1	0	1	8	3	4	4	4	4	4	4	4	4	2	0	1	0	0	0
873	1	22	1	1	2	1	1	1	2	2	2	2	1	1	1	1	1	4	1	1	1	1	1	1	1	0	2	2	2	1	1	0	1	9	1	1	1	4	1	4	1	4	1	1	-3	-3	-3	-3	-3
874	2	46	27	2	1	1	2	1	2	2	2	2	2	1	2	1	1	6	2	2	2	2	2	2	2	7	1	0	1	0	1	0	1	4	2	4	2	2	4	4	4	4	4	2	1	1	0	0	0
875	2	28	6	1	1	1	2	2	2	2	2	2	1	1	1	1	1	4	2	2	2	2	2	2	2	7	2	2	2	1	1	0	1	9	3	4	2	4	4	4	4	4	4	1	-3	-3	-3	-3	-3
876	2	42	25	2	1	0	2	2	2	2	2	2	2	1	2	1	1	6	2	2	2	2	1	1	2	5	1	0	1	1	1	0	3	7	2	4	1	2	3	4	1	3	3	2	1	0	0	0	0
877	2	41	20	2	1	1	2	1	1	1	1	1	1	1	1	1	1	0	1	1	1	1	1	1	1	0	1	0	1	1	3	0	1	7	3	4	4	3	3	4	3	4	3	2	1	1	1	1	1
878	2	30	8	2	2	1	1	1	3	3	3	3	3	4	4	3	3	20	3	2	4	3	3	3	3	14	3	1	2	1	2	0	3	12	2	1	1	2	1	4	1	4	1	1	-3	-3	-3	-3	-3
879	2	43	24	2	1	0	2	2	1	1	2	1	1	1	1	1	1	1	1	1	1	1	1	1	1	0	2	0	1	1	2	0	2	8	3	4	4	4	4	4	4	4	4	2	1	1	1	1	1
880	2	36	15	2	2	1	1	1	1	1	1	1	1	1	1	1	1	0	1	1	1	1	1	1	1	0	2	0	1	0	1	0	0	4	4	1	1	3	1	4	1	4	1	2	0	1	1	0	1
881	2	30	11	1	1	1	2	1	2	2	1	2	2	1	1	1	1	4	1	1	1	1	1	1	1	0	2	0	1	1	0	0	0	4	3	4	1	4	4	4	4	4	1	2	1	1	1	1	0
882	2	48	29	1	1	0	2	2	2	2	2	2	2	2	2	2	2	9	2	1	2	2	3	2	2	7	2	0	0	1	2	0	3	8	3	4	2	1	4	4	4	4	4	1	-3	-3	-3	-3	-3
883	2	32	10	1	1	0	2	1	1	1	2	1	1	1	1	1	1	1	1	1	1	1	1	1	1	0	1	0	1	1	1	0	0	4	4	4	4	4	4	4	4	4	1	1	-3	-3	-3	-3	-3
884	2	25	4	1	2	1	1	1	2	1	2	2	2	1	1	2	1	5	2	2	1	1	2	1	1	3	1	1	0	1	1	0	2	6	2	3	1	3	1	4	1	4	1	2	0	1	1	0	0
885	2	30	10	1	1	1	2	1	1	2	1	2	1	2	1	1	1	3	2	2	2	2	2	2	2	7	1	0	0	0	1	0	1	3	2	4	2	4	4	4	4	4	1	2	1	0	0	0	0
886	2	35	17	1	1	1	2	1	2	2	2	2	2	2	2	2	1	8	2	2	2	2	2	2	2	7	3	3	1	1	2	0	2	12	2	4	1	4	4	4	4	4	4	1	-3	-3	-3	-3	-3
887	2	25	3	2	2	0	1	1	1	1	1	1	1	1	1	1	1	0	1	1	1	1	1	1	1	0	2	1	1	1	1	0	1	7	4	1	1	3	4	3	1	1	1	2	1	0	1	0	1
888	2	27	7	1	2	1	1	1	1	1	1	1	1	1	1	1	1	0	1	1	1	1	1	1	1	0	1	1	0	1	1	0	0	4	3	1	1	4	1	4	1	3	1	2	0	1	1	0	0
889	2	35	13	1	2	1	1	1	2	1	1	1	1	1	1	1	1	1	1	1	1	1	1	1	1	0	1	0	1	1	1	0	2	6	2	1	2	2	1	2	1	3	1	1	-3	-3	-3	-3	-3
890	2	30	9	1	2	1	1	1	2	2	4	2	2	2	1	1	1	8	2	2	2	2	2	2	2	7	3	2	1	1	1	0	0	8	2	4	2	2	1	4	1	1	1	2	0	1	1	1	1
891	2	31	11	1	1	1	2	2	2	2	1	1	1	2	2	1	1	4	2	1	1	1	2	1	1	2	2	0	0	3	1	0	1	7	2	4	3	4	4	4	4	4	4	2	1	1	1	1	0
892	2	35	14	1	1	0	2	1	2	1	1	1	1	1	2	1	1	2	1	1	1	1	1	1	1	0	1	1	1	1	1	0	2	7	2	4	2	3	4	4	4	1	1	2	1	1	0	0	0
893	2	30	6	2	2	1	1	1	2	2	2	2	2	2	2	1	1	7	1	1	1	1	1	1	1	0	3	1	1	2	2	0	2	11	2	1	2	3	4	2	1	2	3	2	0	0	1	0	0
894	2	40	21	1	1	0	2	2	2	2	2	2	2	2	2	1	1	7	2	2	2	2	2	2	2	7	3	0	1	2	3	1	2	12	2	4	2	3	3	3	3	3	3	2	0	1	1	1	0
895	2	31	12	2	2	1	1	1	4	3	3	3	2	2	2	2	1	13	2	2	2	2	2	2	2	7	3	1	2	1	3	1	3	14	3	4	1	4	1	4	1	4	4	1	-3	-3	-3	-3	-3
896	2	28	4	2	2	1	1	1	2	2	2	2	1	2	1	1	1	5	1	2	1	2	1	1	1	2	2	3	1	1	1	0	1	9	3	3	1	4	1	4	1	4	1	2	0	0	1	0	0
897	2	40	15	2	1	0	2	1	3	2	2	2	2	2	1	1	1	7	2	1	2	2	2	2	2	6	0	0	0	1	1	0	2	4	2	4	1	3	4	4	4	4	4	2	1	1	1	1	1
898	2	37	12	2	1	1	2	1	2	2	1	2	1	2	2	1	1	5	2	2	2	2	2	2	2	7	1	0	1	1	1	0	2	6	2	4	2	3	3	4	3	3	1	2	1	1	0	0	0
899	2	52	33	1	1	0	2	2	2	2	2	2	1	1	2	1	1	5	2	2	1	2	2	2	2	6	1	0	1	1	1	0	1	5	3	4	2	3	4	4	4	4	4	2	1	1	1	0	1
900	2	36	12	2	1	0	2	1	1	1	1	1	1	1	1	1	1	0	1	1	1	1	1	1	1	0	1	0	0	1	1	0	0	3	2	4	4	4	4	4	4	4	4	1	-3	-3	-3	-3	-3
901	2	43	24	1	1	0	2	2	2	2	2	2	2	2	2	2	2	9	2	2	2	2	2	2	2	7	0	0	1	1	1	0	1	4	2	4	1	4	2	3	3	3	1	1	-3	-3	-3	-3	-3
902	2	26	3	1	2	1	1	1	1	1	1	1	1	1	1	1	1	0	1	1	1	1	1	1	1	0	2	0	0	1	1	0	1	5	2	4	3	3	4	4	4	4	4	2	0	1	1	1	1
903	2	37	15	1	2	1	1	1	2	2	2	2	2	1	1	1	1	5	2	1	1	1	2	2	2	4	3	0	1	1	2	0	2	9	3	1	1	3	1	3	1	3	1	2	0	1	1	0	0
904	2	34	12	1	1	0	2	1	3	3	3	3	3	3	3	3	3	18	2	2	2	2	2	2	2	7	1	0	0	1	1	0	0	3	3	4	3	4	3	3	3	3	3	2	1	1	1	1	1
905	2	27	4	2	1	1	2	2	3	3	3	3	2	3	1	2	1	12	2	2	3	3	2	3	3	11	1	0	0	1	1	0	0	3	2	4	1	2	4	4	1	1	1	2	1	1	0	0	0
906	2	41	21	2	1	0	2	2	2	2	2	2	2	1	2	1	1	6	1	2	2	2	2	2	2	6	1	0	1	0	1	1	2	6	3	4	3	4	4	4	4	3	3	2	1	0	1	0	1
907	2	36	25	1	1	0	2	1	2	2	2	3	3	2	1	1	1	8	2	2	1	2	2	2	2	6	2	0	1	2	1	0	2	8	2	4	3	4	3	2	4	4	3	2	0	1	1	1	0
908	2	49	29	1	1	0	2	1	2	2	2	2	2	2	2	2	2	9	2	2	2	2	2	2	2	7	1	0	1	1	1	0	2	6	2	4	4	4	4	4	4	3	3	2	1	0	1	1	0
909	2	33	9	2	1	1	2	2	2	2	1	2	2	2	2	2	1	7	2	2	2	2	2	2	2	7	2	0	1	1	1	0	2	7	2	4	1	2	4	4	4	4	4	1	-3	-3	-3	-3	-3
910	2	36	12	2	1	1	2	2	4	2	4	4	4	2	4	1	1	17	1	4	4	4	4	4	2	16	3	0	3	1	3	0	2	12	3	4	1	3	4	4	1	4	4	2	1	0	0	0	1
911	2	40	20	1	1	0	2	2	1	1	1	1	1	1	1	1	1	0	1	1	1	1	1	1	1	0	0	0	1	0	0	0	0	1	3	4	3	4	1	1	1	1	1	2	0	1	0	0	0
912	2	53	33	2	1	0	2	2	1	2	1	1	1	1	1	1	1	1	1	1	1	1	2	1	1	1	0	0	0	1	0	0	1	2	3	4	3	4	4	4	4	4	4	2	1	1	1	1	1
913	2	33	10	2	2	1	1	1	2	2	2	3	1	1	1	1	1	5	1	1	1	1	2	1	2	2	3	0	1	0	2	0	3	9	3	1	1	4	1	4	1	4	1	2	0	1	1	0	1
914	2	24	1	1	2	1	1	1	1	1	1	1	1	1	1	1	1	0	1	1	1	1	1	1	2	1	3	0	0	1	2	0	2	8	2	1	4	4	1	4	1	4	4	1	-3	-3	-3	-3	-3
915	2	34	12	2	1	1	2	1	1	1	1	1	1	1	1	1	1	0	1	1	1	1	1	1	1	0	1	0	0	1	1	0	2	5	4	4	1	4	4	3	4	4	4	2	0	1	0	1	0
916	2	26	3	1	2	1	1	1	1	1	1	1	1	1	1	1	1	0	1	1	1	1	1	1	1	0	2	0	1	1	1	0	0	5	3	1	3	1	4	4	4	4	4	1	-3	-3	-3	-3	-3
917	2	28	5	1	1	0	1	1	2	2	2	2	1	2	2	2	1	7	2	2	2	2	2	1	1	5	2	0	1	1	2	0	1	7	3	4	2	3	4	4	1	4	4	2	1	0	0	1	0
918	2	26	3	1	2	1	1	1	2	2	2	3	2	2	2	2	3	11	2	2	3	2	2	3	2	9	1	0	0	1	1	0	2	5	3	4	1	3	1	3	1	3	2	2	0	1	1	1	0
919	2	34	8	1	1	0	2	2	3	2	3	3	1	1	1	1	1	7	2	2	2	2	2	1	1	5	3	0	1	2	1	0	2	9	3	4	1	2	3	2	2	2	1	1	-3	-3	-3	-3	-3
920	2	30	12	1	1	1	2	1	1	1	1	1	1	1	1	1	1	0	1	1	1	1	1	1	1	0	1	0	1	1	1	0	1	5	3	4	4	4	4	4	4	4	4	2	1	1	1	1	0
921	2	28	4	1	1	1	2	2	2	2	2	2	2	2	2	2	1	8	2	2	2	2	2	2	2	7	1	0	1	1	2	0	0	5	2	4	3	4	4	4	2	3	1	2	1	0	0	1	0
922	2	32	9	1	1	0	2	2	2	2	3	3	3	3	2	2	3	14	3	3	3	2	3	2	2	11	2	0	1	1	2	0	2	8	2	4	3	4	3	3	4	2	2	1	-3	-3	-3	-3	-3
923	2	51	33	2	1	0	2	2	1	1	2	1	1	1	1	1	1	1	1	1	1	2	1	1	1	1	0	0	1	1	1	0	1	4	2	4	2	4	4	4	4	4	4	2	1	1	1	1	0
924	2	22	1	1	2	1	1	1	1	1	2	2	1	1	1	1	1	2	2	1	1	1	1	2	2	3	2	0	1	1	1	0	1	6	3	4	1	4	1	4	1	4	3	2	0	0	1	0	1
925	2	30	7	1	1	1	2	2	2	1	2	2	2	1	1	1	1	4	2	1	1	2	2	2	2	5	1	0	0	1	1	0	1	4	2	4	2	4	4	4	4	4	4	2	1	1	0	1	0
926	2	36	14	1	1	1	2	2	3	3	2	3	2	3	3	3	2	15	2	3	2	3	2	2	2	9	2	0	1	2	2	0	3	10	3	4	1	4	4	4	4	1	1	1	-3	-3	-3	-3	-3
927	2	37	15	1	1	1	2	1	2	2	3	3	3	4	3	3	3	17	3	3	3	4	3	3	3	15	2	0	1	2	2	1	2	10	1	4	4	3	4	3	3	1	1	2	1	0	0	0	0
928	2	47	28	1	2	1	1	1	3	2	4	4	2	2	2	2	1	13	2	2	2	2	3	2	3	9	3	1	2	1	3	2	3	15	3	4	1	3	1	4	1	4	1	2	0	0	1	1	1
929	2	35	12	2	1	0	2	1	1	1	1	1	1	1	1	1	1	0	1	1	1	1	1	1	1	0	1	0	0	0	1	0	0	2	4	4	4	4	4	4	4	4	4	2	1	1	1	1	1
930	2	31	10	1	2	1	1	1	1	1	1	1	1	1	1	1	1	0	2	1	2	2	1	2	2	5	2	0	1	1	1	0	2	7	3	4	1	3	1	4	1	4	1	2	0	1	1	0	1
931	2	46	27	2	1	0	2	2	1	1	1	1	1	1	1	1	1	0	1	1	1	1	1	1	1	0	1	2	2	2	0	0	0	7	3	4	3	4	1	1	1	1	1	1	-3	-3	-3	-3	-3
932	2	52	32	2	1	1	2	2	1	1	2	1	1	1	1	1	1	1	1	1	1	1	1	1	1	0	3	0	1	1	2	1	0	8	4	4	4	4	4	4	4	4	4	2	1	1	1	1	1
933	2	48	28	1	1	0	2	2	2	2	2	2	1	1	1	1	1	4	1	2	2	2	2	1	2	5	2	2	2	1	1	0	1	9	4	4	4	4	4	4	4	4	4	2	1	1	1	1	1
934	2	51	33	1	1	0	2	1	2	2	4	2	1	1	2	1	1	7	2	1	1	2	2	2	2	5	3	1	2	1	3	3	3	16	2	4	2	3	3	1	3	3	1	2	1	1	1	0	1
935	2	32	10	1	1	0	2	2	1	1	1	1	2	2	1	1	1	2	1	1	1	1	1	1	1	0	1	0	1	1	1	0	0	4	2	4	3	2	4	4	4	4	4	2	1	1	1	0	1
936	2	43	23	2	1	0	2	2	2	2	2	2	1	2	2	2	2	8	2	2	1	1	2	2	2	5	1	0	1	0	1	0	2	5	3	4	2	4	4	4	4	4	4	2	1	1	1	1	1
937	2	32	9	2	1	0	2	1	1	2	2	1	2	1	1	1	1	3	2	2	2	2	2	2	2	7	1	0	1	1	2	0	1	6	2	4	1	3	4	4	4	4	4	1	-3	-3	-3	-3	-3
938	1	32	7	1	1	1	2	1	2	2	1	2	1	2	2	2	2	7	2	2	2	2	2	2	2	7	1	1	1	1	0	0	1	5	2	4	2	3	3	3	3	3	3	2	1	1	1	0	1
939	2	29	7	1	1	0	1	1	2	2	2	2	2	2	2	2	2	9	2	2	2	2	2	2	2	7	3	0	0	1	1	0	2	7	2	4	1	2	4	2	1	2	1	2	1	0	0	0	1
940	2	43	24	2	1	0	2	2	2	2	2	2	2	2	2	2	2	9	1	2	2	2	2	2	2	6	3	0	1	1	0	0	2	7	3	4	3	4	4	4	4	4	4	2	1	1	1	1	1
941	2	28	5	2	1	1	2	2	1	1	1	1	1	1	1	1	1	0	1	1	1	1	1	1	1	0	2	0	1	1	1	0	2	7	2	4	2	4	3	3	3	3	3	2	1	1	0	0	0
942	2	37	14	2	1	0	2	2	3	3	3	3	3	3	3	3	3	18	3	3	3	3	3	3	3	14	2	1	1	1	2	0	3	10	2	4	3	4	3	3	3	4	4	2	0	0	0	0	1
943	2	25	2	1	2	1	1	1	1	2	2	2	1	1	1	1	1	3	1	1	1	1	1	1	1	0	2	0	1	1	1	0	1	6	3	3	1	3	1	4	1	4	1	1	-3	-3	-3	-3	-3
944	2	33	12	2	1	0	1	1	3	3	3	3	2	3	3	2	3	16	2	2	2	2	2	2	2	7	3	1	2	2	2	0	2	12	2	4	1	2	3	3	1	3	1	2	1	1	0	0	0
945	2	33	8	1	1	1	2	2	2	1	1	1	1	1	1	1	1	1	1	1	1	1	1	1	1	0	1	0	1	1	1	0	1	5	2	4	1	4	4	4	4	4	4	2	1	1	1	0	0
946	2	39	15	2	1	0	2	2	2	2	2	2	2	2	2	2	2	9	2	2	2	2	2	2	2	7	1	1	1	1	0	0	0	4	2	4	2	4	4	4	4	4	4	2	1	1	1	1	1
947	2	31	7	2	1	1	2	2	2	3	3	2	2	1	2	1	1	8	1	2	2	2	2	1	1	4	1	0	1	2	1	0	0	5	2	4	1	2	4	4	4	4	4	2	1	0	1	0	0
948	2	38	18	1	1	1	2	2	2	1	2	2	1	1	1	1	1	3	2	2	1	1	1	1	1	2	3	0	1	2	2	0	2	10	2	4	2	2	4	3	4	3	2	2	0	0	0	1	0
949	2	29	7	2	1	1	2	2	2	1	2	2	2	1	1	1	1	4	2	2	2	2	1	1	1	4	2	1	1	1	2	0	3	10	3	4	3	3	4	4	4	1	1	2	1	1	1	1	0
950	2	28	5	1	2	1	1	1	2	2	4	4	2	1	1	1	2	10	2	1	1	2	2	1	2	4	3	2	3	1	2	3	3	17	3	1	1	4	1	4	1	4	1	2	0	1	0	0	0
951	2	29	6	2	1	0	1	1	3	3	3	3	2	3	3	2	3	16	3	2	3	3	3	3	2	12	1	0	0	1	2	0	1	5	2	2	2	2	4	4	4	4	4	2	1	1	1	1	1
952	2	42	22	1	1	0	2	2	2	2	3	2	1	2	1	1	1	6	2	2	2	2	2	2	2	7	1	1	3	2	2	3	2	14	2	4	2	2	3	2	2	2	1	2	1	1	1	0	1
953	2	34	12	2	1	1	2	2	2	2	2	2	2	2	2	2	2	9	2	2	2	2	2	2	2	7	1	0	0	1	1	0	2	5	2	4	2	4	4	4	4	4	4	2	1	1	0	0	1
954	2	33	8	2	2	1	1	1	1	1	1	1	1	1	1	1	1	0	1	1	1	1	1	1	1	0	0	0	0	0	0	0	0	0	4	4	3	2	1	4	1	4	4	2	0	1	1	1	0
955	2	40	15	2	1	0	2	1	2	2	2	2	2	2	2	2	2	9	2	2	2	2	2	2	2	7	1	0	0	2	1	0	1	5	2	4	2	3	4	3	1	3	3	1	-3	-3	-3	-3	-3
956	2	42	22	2	1	1	2	1	2	2	2	2	2	2	2	2	2	9	2	2	2	2	2	2	2	7	0	0	2	0	0	0	2	4	2	4	1	3	3	3	3	3	3	1	-3	-3	-3	-3	-3
957	2	26	5	1	2	1	1	1	3	3	3	3	3	3	3	3	3	18	3	3	3	3	3	3	3	14	1	1	2	0	2	0	2	8	3	3	4	4	1	4	1	4	4	1	-3	-3	-3	-3	-3
958	2	33	11	2	1	1	2	2	2	2	1	3	3	2	2	2	1	9	2	2	1	2	2	2	2	6	1	0	0	1	1	0	3	6	2	4	1	4	4	4	3	3	3	2	1	1	1	0	1
959	2	22	1	1	2	1	1	1	1	1	1	1	1	1	1	1	1	0	1	1	1	1	1	1	1	0	0	0	0	1	1	0	0	2	3	1	1	3	1	3	1	3	1	2	0	1	0	1	0
960	2	32	10	2	2	1	1	1	1	1	1	1	1	1	1	1	1	0	1	1	1	1	1	1	1	0	1	0	1	1	1	0	0	4	2	1	1	4	4	4	4	4	4	1	-3	-3	-3	-3	-3
961	2	27	4	1	2	1	1	1	2	2	4	4	3	2	3	1	2	14	3	2	2	2	2	3	4	11	3	1	1	2	3	0	3	13	3	1	1	4	4	4	1	4	4	2	0	1	1	0	1
962	2	24	2	1	2	1	1	1	1	1	1	1	1	1	1	1	1	0	1	1	1	1	1	1	1	0	1	0	0	0	1	0	0	2	2	4	3	4	4	4	4	4	4	2	0	0	1	1	1
963	2	34	12	1	2	1	1	1	1	2	1	1	1	2	1	1	1	2	2	1	3	3	2	3	3	10	0	2	0	1	1	0	0	4	3	4	3	3	1	4	1	1	1	2	0	1	0	0	1
964	2	27	4	1	2	1	1	1	2	2	4	3	2	2	2	2	1	11	3	2	2	3	3	3	3	12	3	1	1	2	3	0	3	13	3	1	1	4	4	4	1	4	4	2	0	1	1	0	1
965	2	30	8	1	1	1	2	2	2	2	2	2	2	3	2	2	3	11	2	2	2	3	2	2	2	8	2	0	0	1	1	0	1	5	2	4	1	3	3	3	3	3	3	1	-3	-3	-3	-3	-3
966	2	32	9	2	1	1	2	2	1	1	1	1	1	1	1	1	1	0	1	1	1	1	1	1	1	0	1	0	0	1	0	0	0	2	3	4	2	2	4	4	4	4	4	2	1	1	1	1	0
967	2	25	3	2	2	1	1	1	1	1	1	1	1	1	1	1	1	0	2	1	2	2	2	2	2	6	0	0	0	1	0	0	1	2	3	3	3	4	4	4	1	4	4	2	0	1	1	0	0
968	2	27	4	1	1	1	1	1	2	2	2	2	2	2	2	2	2	9	2	2	2	2	2	2	2	7	2	0	0	2	1	0	3	8	3	4	2	3	4	4	1	3	3	2	1	1	1	0	1
969	2	33	9	1	1	0	2	2	2	2	4	3	2	2	3	2	1	12	3	2	2	2	2	2	2	8	2	1	1	1	2	0	3	10	3	4	1	4	3	3	1	2	1	2	1	1	1	0	0
970	2	35	12	2	1	1	2	2	1	1	1	1	1	1	1	1	1	0	1	1	1	1	1	1	1	0	1	1	0	0	0	0	0	2	2	4	3	4	4	4	4	4	1	1	-3	-3	-3	-3	-3
971	2	40	21	2	1	0	2	2	1	1	2	1	1	1	1	1	1	1	1	1	1	1	1	1	1	0	3	1	1	1	2	3	2	13	2	4	2	2	3	4	4	4	2	2	0	1	0	0	0
972	2	27	4	2	2	1	1	1	2	1	2	1	1	1	1	1	1	2	2	2	1	1	1	1	1	2	2	1	2	1	1	0	1	8	3	4	1	3	1	3	1	4	1	1	-3	-3	-3	-3	-3
973	2	27	5	1	1	0	1	1	1	1	1	1	1	1	1	1	1	0	1	1	1	1	1	1	1	0	3	0	1	1	1	0	2	8	2	4	1	2	4	4	4	4	4	2	1	1	1	0	0
974	2	25	1	2	2	1	1	1	1	1	1	1	1	1	1	1	1	0	1	1	1	1	1	1	1	0	3	0	1	0	2	0	2	8	3	3	4	4	1	4	1	3	3	2	0	1	1	0	1
975	2	33	12	1	1	1	2	1	1	1	2	1	1	1	1	1	1	1	1	1	1	1	1	1	1	0	2	0	1	1	1	0	2	7	2	4	3	3	2	1	1	1	1	2	0	1	1	0	1
977	2	29	10	1	1	1	2	2	2	2	2	2	1	2	2	1	1	6	1	2	1	2	1	1	1	2	3	0	1	1	1	0	1	7	4	4	2	2	4	4	4	4	3	2	1	1	1	1	0
978	2	28	3	2	1	0	1	1	1	1	1	1	1	1	1	1	1	0	1	1	1	1	1	1	1	0	2	1	1	1	1	0	1	7	2	4	2	2	4	4	1	3	1	1	-3	-3	-3	-3	-3
979	2	30	7	2	1	0	1	1	1	2	1	2	1	2	3	1	1	5	1	1	1	1	1	1	1	0	1	0	0	0	1	0	2	4	2	4	1	2	4	3	3	3	3	1	-3	-3	-3	-3	-3
980	2	25	2	2	2	1	1	1	2	2	3	3	3	1	1	2	1	9	2	2	1	2	2	2	2	6	2	0	1	1	1	0	1	6	2	3	1	1	4	3	1	4	3	1	-3	-3	-3	-3	-3
981	2	33	10	2	1	1	2	1	2	2	4	2	1	2	3	2	2	11	2	1	2	2	3	3	3	9	3	2	3	2	3	1	3	17	1	4	1	2	3	3	1	1	1	1	-3	-3	-3	-3	-3
982	2	49	30	2	1	0	2	2	1	1	1	1	1	1	1	1	1	0	1	1	1	1	1	1	1	0	1	0	0	0	0	0	0	1	3	4	4	4	4	4	4	4	4	2	1	1	0	1	0
983	2	32	11	1	1	1	2	1	2	1	2	2	2	1	1	1	1	4	1	1	1	1	2	1	2	2	0	0	1	1	1	0	2	5	2	4	1	3	4	4	3	3	3	2	1	1	1	0	0
984	2	33	12	1	1	1	2	1	2	2	2	2	2	2	2	1	1	7	2	1	1	1	1	1	2	2	1	1	1	1	2	0	2	8	4	4	4	4	4	4	4	4	4	2	1	1	1	1	1
985	2	23	1	1	2	1	1	1	1	1	1	1	1	1	1	1	1	0	1	1	1	1	1	1	1	0	3	0	0	1	2	2	2	10	2	1	1	4	4	4	4	4	4	2	0	1	0	0	0
986	2	32	9	1	1	1	2	2	2	2	2	2	2	1	1	1	1	5	2	2	2	2	2	2	2	7	2	0	1	1	1	0	1	6	2	4	2	3	4	4	1	4	1	1	-3	-3	-3	-3	-3
987	2	37	18	2	1	0	2	2	1	2	2	2	1	1	1	1	1	3	1	2	1	1	1	1	1	1	2	0	0	1	1	0	1	5	2	4	3	4	4	4	4	4	4	2	1	1	0	0	0
988	2	32	8	1	1	1	2	2	2	2	2	2	1	1	1	2	1	5	2	2	2	2	1	2	2	6	1	1	0	1	2	0	2	7	2	4	1	2	3	2	1	3	1	2	1	0	0	0	0
989	2	28	5	2	1	1	2	2	3	3	3	3	3	3	3	3	3	18	3	3	3	3	3	3	3	14	1	1	1	1	1	0	0	5	2	2	1	2	3	2	2	2	3	1	-3	-3	-3	-3	-3
990	2	35	12	2	1	1	2	1	1	1	2	2	2	1	1	1	1	3	1	1	1	1	2	1	1	1	2	0	1	2	2	1	2	10	3	4	4	4	4	4	4	4	4	2	1	1	1	0	0
991	2	34	12	2	1	0	2	2	3	3	3	3	3	3	3	3	3	18	3	3	3	3	3	3	3	14	1	0	1	2	2	0	2	8	1	4	4	3	3	3	3	3	3	2	1	1	0	0	1
992	2	37	12	1	1	0	2	2	2	2	2	2	2	2	2	2	1	8	2	2	2	2	2	2	2	7	1	2	2	1	1	0	2	9	2	4	1	1	2	3	3	3	3	2	1	0	0	1	0
993	2	27	3	1	2	1	1	1	3	2	4	3	3	2	2	1	1	12	2	2	2	2	3	2	2	8	3	1	1	2	3	2	3	15	3	3	1	3	1	4	1	4	1	2	0	1	1	0	1
994	2	26	5	1	2	1	1	1	1	1	1	1	1	1	1	1	1	0	1	1	1	1	1	1	1	0	2	0	1	1	1	0	0	5	2	3	4	3	1	4	1	4	1	2	0	1	0	0	0
995	2	32	8	1	1	1	2	2	2	1	2	2	1	2	2	2	2	7	2	2	2	2	2	1	1	5	2	1	1	1	1	0	1	7	3	4	1	1	4	4	4	3	2	2	1	0	1	0	1
996	2	36	15	2	1	0	2	2	3	3	3	4	3	4	2	2	2	17	1	1	1	1	1	1	1	0	2	1	2	2	3	3	3	16	3	4	1	4	3	4	3	3	3	2	0	1	0	1	0
997	2	25	1	1	2	0	1	1	3	3	3	3	3	3	3	3	3	18	3	3	3	3	3	3	3	14	3	0	1	2	2	0	3	11	2	1	2	2	3	3	1	2	1	2	1	1	1	0	0
998	2	50	33	1	1	0	2	2	1	1	1	1	1	1	1	1	1	0	1	1	1	1	1	1	1	0	1	0	1	1	0	0	1	4	4	4	4	4	4	4	4	4	4	2	1	1	1	1	0
999	2	31	8	2	1	0	2	2	2	2	2	2	2	2	2	2	2	9	3	3	3	3	3	3	3	14	2	1	1	1	2	0	2	9	1	4	2	3	3	3	3	3	3	2	1	1	0	0	0
1000	2	45	25	1	1	1	2	2	2	1	2	2	1	1	1	2	1	4	1	1	2	2	1	1	2	3	1	0	0	1	1	0	1	4	3	4	3	4	4	4	4	4	4	2	1	1	1	1	1
1001	2	42	17	2	1	1	2	2	1	1	1	1	1	1	1	1	1	0	1	1	1	1	1	1	1	0	1	0	1	0	1	0	2	5	2	4	3	3	4	4	3	4	4	2	1	1	0	1	0
1002	2	29	7	1	2	1	1	1	1	1	1	1	1	1	1	1	1	0	1	1	1	1	1	1	1	0	1	0	0	1	1	0	1	4	3	4	1	4	4	4	1	4	4	2	0	1	0	0	0
1003	2	58	37	1	1	0	2	2	1	1	2	2	1	2	1	1	1	3	1	1	2	1	2	1	1	2	1	0	1	1	1	1	1	6	3	4	2	2	4	3	4	4	3	2	1	0	1	1	0
1004	2	30	10	1	2	1	1	1	3	2	3	3	3	1	1	1	1	9	2	2	1	1	2	1	2	4	3	1	2	2	3	0	3	14	2	1	1	3	1	4	1	4	4	1	-3	-3	-3	-3	-3
1005	2	51	33	2	1	0	2	2	1	1	1	2	2	1	1	1	1	2	2	1	2	1	2	2	2	5	0	0	1	1	1	0	1	4	4	4	4	4	4	4	4	4	4	2	1	1	0	1	0
1006	2	44	26	2	1	0	2	2	2	2	2	2	2	1	2	1	1	6	2	2	1	2	2	1	2	5	1	0	1	1	1	0	2	6	3	4	2	4	4	4	4	4	4	2	0	0	1	1	0
1007	2	33	24	2	2	1	1	1	1	1	1	2	1	1	2	1	1	2	1	1	1	1	2	1	1	1	0	0	0	1	0	0	1	2	3	4	1	4	1	4	1	4	4	2	0	1	1	0	1
1008	2	34	11	1	1	1	2	2	4	4	4	4	3	3	3	3	3	22	4	4	3	3	4	4	4	19	3	1	2	2	3	0	3	14	2	4	1	3	3	4	3	4	3	2	1	1	0	0	1
1009	2	37	16	2	1	0	2	2	1	1	1	1	1	1	1	1	1	0	1	1	1	1	1	1	1	0	1	1	0	1	1	0	0	4	3	4	3	2	4	4	4	4	4	2	1	0	1	1	0
1010	1	23	1	2	2	1	1	1	2	2	2	2	2	2	2	2	2	9	2	1	2	2	2	2	2	6	1	0	1	1	1	0	2	6	2	3	2	2	1	4	1	3	3	1	-3	-3	-3	-3	-3
1011	2	31	10	3	1	0	2	1	2	2	2	2	2	2	2	2	2	9	2	2	2	2	2	2	2	7	0	1	1	1	1	0	1	5	3	4	2	2	2	4	1	2	2	1	-3	-3	-3	-3	-3
1012	2	33	10	2	1	1	2	2	4	4	4	4	4	4	4	4	4	27	4	4	4	4	4	4	4	21	0	0	0	0	1	0	0	1	2	4	1	4	4	4	4	4	4	1	-3	-3	-3	-3	-3
1013	2	43	20	2	1	1	2	2	2	2	2	2	2	2	2	2	2	9	2	2	2	2	2	2	2	7	1	0	1	1	0	0	1	4	3	4	3	3	4	4	4	4	4	2	1	1	1	1	0
1014	2	32	10	2	2	1	1	1	2	1	3	2	1	2	2	2	1	7	2	2	2	2	2	2	2	7	3	0	0	2	2	2	2	11	2	3	3	3	1	4	1	4	1	2	0	1	1	0	0
1015	2	41	24	2	1	0	2	2	2	2	3	3	1	2	1	1	1	7	2	2	1	2	2	2	2	6	3	1	2	1	2	0	3	12	2	4	2	3	4	4	4	3	2	2	0	1	0	0	0
1016	2	24	3	1	2	1	1	1	4	2	3	4	4	2	4	4	1	19	2	1	1	1	2	1	1	2	3	3	2	1	2	0	2	13	2	1	2	4	1	4	1	3	1	1	-3	-3	-3	-3	-3
1017	2	32	9	1	1	1	2	1	1	1	2	1	1	1	1	1	1	1	1	1	1	1	1	1	1	0	3	0	0	1	2	0	1	7	3	4	2	3	4	4	4	4	4	2	1	1	0	0	0
1018	2	25	5	2	2	0	1	1	2	1	2	2	1	1	1	1	1	3	1	1	1	1	1	1	1	0	3	1	1	1	2	0	1	9	1	1	1	2	4	4	1	4	1	1	-3	-3	-3	-3	-3
1019	2	35	12	2	1	0	2	2	2	1	2	2	2	1	1	1	1	4	1	1	1	1	1	1	1	0	2	0	0	1	2	2	2	9	3	4	1	4	4	4	4	4	4	2	1	1	0	1	0
1020	2	29	2	1	1	1	2	1	1	1	1	1	1	1	1	1	1	0	1	1	1	1	1	1	1	0	2	0	0	1	1	0	1	5	3	4	4	4	4	4	4	4	1	2	1	1	0	0	0
1021	2	31	8	1	1	0	2	2	1	1	1	1	1	1	1	1	1	0	1	1	2	1	1	1	1	1	1	0	2	1	1	0	1	6	2	4	1	3	3	3	3	2	2	2	1	1	1	0	1
1022	2	33	9	2	1	1	2	1	2	2	2	2	2	2	3	2	1	9	2	1	2	2	2	2	2	6	2	0	1	1	2	0	1	7	2	4	1	2	3	4	3	4	3	2	0	1	0	0	0
1023	1	30	7	1	1	0	1	1	2	2	2	2	2	2	2	2	2	9	2	2	2	2	2	2	2	7	1	0	0	0	0	0	0	1	3	4	3	4	3	3	3	3	3	1	-3	-3	-3	-3	-3
1024	2	36	13	2	1	0	2	1	2	2	2	2	2	2	3	2	2	10	2	2	2	3	2	2	4	10	2	2	2	1	1	0	2	10	2	4	3	4	4	4	4	4	4	2	1	1	1	0	1
1025	2	27	4	1	2	0	1	1	1	1	1	1	2	1	1	1	1	1	1	1	1	1	1	1	1	0	2	1	1	1	2	0	2	9	2	2	2	2	1	1	1	1	3	2	1	1	1	1	1
1026	2	35	11	2	1	1	2	1	1	1	1	1	1	1	1	1	1	0	1	1	1	1	1	1	1	0	1	1	1	0	2	0	1	6	2	4	3	3	4	4	4	4	4	2	1	1	1	1	0
1027	2	30	7	2	2	1	1	1	2	2	2	2	2	1	1	1	1	5	2	2	2	2	2	2	2	7	1	0	0	1	1	0	1	4	2	4	2	2	1	4	1	4	1	2	0	1	1	0	0
1028	2	35	16	1	1	1	2	1	2	2	2	2	2	2	2	2	2	9	1	1	1	1	1	1	1	0	1	0	1	1	1	0	1	5	2	4	2	3	4	4	4	4	1	2	1	1	0	0	0
1029	2	33	11	1	1	1	2	1	2	2	2	2	1	1	1	1	1	4	1	1	1	1	1	1	1	0	1	1	2	1	1	1	1	8	3	4	3	4	4	4	4	4	3	2	1	0	0	0	0
1030	2	33	12	2	2	1	1	1	2	2	2	2	1	2	1	1	1	5	2	1	2	1	1	1	2	3	1	0	1	1	1	0	2	6	3	4	2	3	1	4	1	1	1	2	0	1	1	0	0
1031	2	26	3	1	2	1	1	1	1	1	1	1	1	1	1	1	1	0	1	1	1	1	1	1	1	0	1	0	1	1	1	0	1	5	2	4	1	3	1	4	1	4	1	2	0	1	1	1	0
1032	2	34	10	2	1	0	2	1	2	2	2	2	2	2	2	2	2	9	2	2	2	2	2	2	2	7	2	0	1	2	2	0	2	9	2	4	2	1	4	4	4	3	3	2	1	1	1	1	1
1033	2	33	12	1	1	1	2	1	1	1	2	2	2	1	2	2	1	5	1	1	1	1	1	1	1	0	2	0	0	1	2	0	2	7	2	4	1	2	4	1	1	1	1	1	-3	-3	-3	-3	-3
1034	2	31	10	1	1	0	2	2	2	2	3	2	2	1	1	1	1	6	1	1	1	2	2	1	2	3	0	3	2	1	2	0	2	10	3	4	3	4	4	4	4	4	4	2	1	1	1	1	1
1035	2	26	3	2	2	0	1	1	1	2	2	1	2	1	1	1	1	3	2	1	1	1	1	1	1	1	3	0	1	1	2	0	1	8	3	3	3	4	3	4	1	1	1	2	0	1	1	0	1
1036	2	30	8	1	1	1	2	1	2	1	1	1	1	2	2	2	2	5	2	2	2	2	2	2	2	7	0	2	0	0	1	1	1	5	4	4	3	4	4	1	1	4	4	1	-3	-3	-3	-3	-3
1037	2	25	3	1	2	0	1	1	3	3	3	3	3	3	3	3	3	18	3	3	3	3	3	3	3	14	2	0	2	2	2	2	2	12	1	1	1	1	1	1	1	1	1	1	-3	-3	-3	-3	-3
1038	2	35	16	1	1	1	2	1	2	2	2	2	2	2	2	2	2	9	2	3	2	2	2	2	2	8	1	0	1	1	1	0	1	5	2	4	1	2	3	4	4	4	3	1	-3	-3	-3	-3	-3
1039	2	28	5	2	2	1	1	1	2	2	1	2	2	1	1	1	1	4	1	1	1	2	1	2	1	2	1	0	0	1	1	0	2	5	2	1	1	4	1	4	1	4	1	2	0	1	1	0	0
1040	2	30	9	1	2	1	1	1	2	1	2	2	1	1	4	1	1	6	2	1	1	2	1	1	2	3	3	1	1	1	1	0	0	7	2	4	1	3	1	4	1	1	3	2	0	1	0	0	0
1041	2	25	4	1	1	1	1	1	2	2	1	2	1	1	1	1	1	3	1	1	1	1	2	1	1	1	0	0	2	1	1	0	3	7	2	4	1	2	4	4	1	4	3	2	1	1	0	0	0
1042	2	50	30	2	1	0	2	2	1	1	1	1	1	1	1	1	1	0	2	2	1	1	1	1	2	3	0	0	1	0	0	0	0	1	3	4	4	3	4	4	4	4	3	2	1	1	0	0	0
1043	2	51	32	2	1	0	2	1	1	2	3	2	1	1	1	1	1	4	1	2	2	2	1	1	1	3	0	0	1	1	1	0	2	5	3	4	2	4	4	4	4	4	4	2	1	1	1	0	0
1044	2	32	10	2	1	1	2	2	3	3	4	3	3	2	1	1	1	12	2	2	2	3	2	1	2	7	3	0	1	2	2	0	3	11	2	4	1	3	4	4	1	4	3	2	1	1	0	0	0
1045	2	25	3	2	2	1	1	1	1	1	1	2	2	1	1	1	1	2	1	2	2	2	2	1	1	4	1	0	1	1	1	0	1	5	2	1	1	2	3	3	1	3	3	2	0	1	1	0	0
1046	2	32	10	2	1	0	2	1	1	1	1	1	1	1	1	1	1	0	1	1	1	1	1	1	1	0	2	0	0	2	0	0	3	7	3	4	1	3	4	4	4	4	2	1	-3	-3	-3	-3	-3
1047	2	32	10	1	2	1	1	1	1	1	1	2	1	1	1	1	1	1	1	1	1	1	1	1	2	1	1	0	1	0	2	0	3	7	1	3	1	3	1	1	1	1	1	1	-3	-3	-3	-3	-3
1048	2	27	5	1	1	0	1	1	3	3	3	3	3	3	3	3	3	18	3	3	3	3	3	3	3	14	3	2	2	1	2	0	2	12	2	4	3	3	4	4	1	4	4	2	1	1	0	0	0
1049	2	25	3	1	1	0	2	2	1	1	1	1	1	1	1	1	1	0	1	1	1	2	2	1	2	3	1	1	2	1	1	0	1	7	2	4	1	4	4	4	4	4	4	2	1	1	0	0	1
1050	2	26	4	2	2	1	1	1	2	2	2	2	2	1	2	2	1	7	2	2	1	3	2	2	2	7	0	0	0	1	1	0	2	4	3	1	1	3	1	4	1	4	4	2	0	1	0	0	0
1051	2	38	12	2	1	0	2	2	1	1	1	1	1	1	1	1	1	0	1	1	1	1	1	1	1	0	0	0	0	1	0	0	0	1	3	4	3	4	4	4	4	4	4	2	1	1	1	1	1
1052	2	31	9	1	1	1	2	1	1	1	1	1	1	1	1	1	1	0	1	2	1	1	1	1	1	1	1	1	1	1	1	0	1	6	2	4	2	2	4	4	1	1	1	2	1	0	1	0	0
1053	2	35	13	1	1	0	2	1	4	4	4	4	4	4	4	4	4	27	4	4	4	4	4	4	4	21	3	0	1	1	3	2	3	13	2	4	1	2	2	2	4	2	1	1	-3	-3	-3	-3	-3
1054	2	35	12	1	1	1	2	2	2	2	2	2	2	1	1	1	1	5	1	1	1	1	1	1	1	0	1	1	0	1	1	0	1	5	4	4	2	4	4	4	4	4	4	2	1	1	0	0	0
1055	2	32	11	1	1	1	2	2	3	4	4	4	4	4	4	3	1	22	3	3	3	3	3	3	3	14	2	0	1	1	1	1	3	9	4	4	1	3	4	4	4	4	4	1	-3	-3	-3	-3	-3
1056	2	29	5	2	1	0	2	2	1	1	1	1	1	1	1	1	1	0	1	1	1	1	1	1	1	0	1	0	1	1	2	0	2	7	1	4	1	2	3	3	3	3	3	1	-3	-3	-3	-3	-3
1057	2	31	10	1	1	0	2	2	2	1	4	4	3	1	1	1	1	9	2	3	2	2	2	1	1	6	2	0	0	2	2	0	2	8	3	4	1	1	4	4	1	3	1	2	1	0	0	0	0
1058	2	40	25	2	1	0	2	1	2	2	2	2	2	2	1	1	1	6	2	2	2	2	2	2	2	7	3	0	1	2	2	0	2	10	2	4	2	3	4	4	4	4	3	2	1	0	1	1	0
1059	2	28	6	1	1	0	2	1	2	2	2	2	2	2	2	2	2	9	2	2	2	2	2	2	2	7	3	0	1	1	2	0	0	7	2	4	1	2	3	3	3	3	3	1	-3	-3	-3	-3	-3
1060	2	34	9	2	1	1	2	1	2	2	2	2	2	2	2	2	2	9	2	2	2	2	2	2	2	7	1	1	1	1	1	0	1	6	3	4	1	4	4	4	3	4	4	2	1	0	0	0	0
1061	2	40	22	2	1	1	2	1	2	2	2	2	2	2	2	2	2	9	2	2	2	2	2	2	2	7	2	0	0	1	2	0	2	7	2	4	3	3	4	4	4	4	4	1	-3	-3	-3	-3	-3
1062	2	48	29	2	1	0	2	2	1	1	1	1	1	1	1	1	1	0	1	1	1	1	1	1	1	0	1	1	2	1	2	0	1	8	3	4	2	3	4	4	4	4	1	2	1	1	1	0	0
1063	2	42	24	2	1	0	2	2	2	2	2	2	2	2	2	2	2	9	2	2	2	2	2	2	2	7	1	3	3	1	2	0	2	12	2	1	2	2	4	4	4	4	4	1	-3	-3	-3	-3	-3
1064	2	32	8	1	1	1	2	1	1	1	1	1	1	1	1	1	1	0	1	1	1	1	1	1	1	0	1	0	0	0	1	0	0	2	2	4	2	3	4	4	4	4	4	2	1	1	0	0	0
1065	2	33	9	2	1	0	2	1	2	1	1	1	1	2	1	1	1	2	1	1	2	2	2	2	2	5	1	0	0	1	0	0	0	2	2	4	3	4	2	4	3	3	1	2	0	0	1	0	0
1066	2	43	24	2	1	1	2	1	2	2	1	2	2	2	1	2	2	7	1	2	1	2	2	2	2	5	1	0	0	1	1	0	2	5	2	4	1	3	4	4	4	3	3	2	1	1	1	1	0
1067	2	28	6	1	2	1	1	1	2	2	2	1	1	1	2	1	1	4	1	1	1	1	1	1	1	0	1	0	1	1	1	0	0	4	2	1	1	1	1	1	1	1	1	2	1	1	0	0	0
1068	2	34	14	2	1	1	2	1	1	1	1	1	1	1	1	1	1	0	1	1	1	1	1	1	1	0	0	0	0	0	0	0	1	1	3	4	3	2	4	4	4	4	4	1	-3	-3	-3	-3	-3
1069	2	28	5	1	1	0	2	2	2	1	2	2	2	1	1	1	1	4	2	1	1	2	1	1	1	2	1	1	1	2	2	0	2	9	3	4	1	4	4	4	1	4	3	2	1	1	0	0	0
1070	2	31	8	1	1	0	2	1	2	1	1	1	1	1	1	1	1	1	1	1	1	1	1	1	1	0	1	0	1	1	1	0	2	6	2	4	1	3	3	3	3	3	3	2	1	1	0	0	0
1071	2	38	15	2	1	1	2	1	3	3	2	2	1	2	1	2	1	8	3	2	2	3	2	2	4	11	1	0	1	1	1	0	2	6	2	4	4	4	4	4	4	4	4	2	1	1	1	1	1
1072	2	32	8	2	1	0	2	2	1	1	1	1	1	1	1	1	1	0	1	1	1	1	1	1	1	0	3	2	2	2	3	0	3	15	4	4	3	4	4	4	4	4	4	1	-3	-3	-3	-3	-3
1073	2	32	9	1	1	1	2	2	1	1	1	1	1	1	1	1	1	0	1	1	1	1	1	1	1	0	2	0	0	1	2	0	1	6	3	4	3	4	4	4	4	1	1	2	1	1	0	0	0
1074	2	31	9	2	1	1	2	1	3	2	3	3	2	2	1	2	1	10	2	2	2	3	3	3	3	11	3	1	1	1	2	0	3	11	2	4	2	3	4	4	3	3	1	2	1	1	1	0	0
1075	2	32	10	2	1	1	2	2	1	1	2	2	1	2	1	1	1	3	2	2	2	2	2	2	2	7	2	1	0	1	2	0	3	9	3	4	1	3	4	4	3	3	3	2	0	1	1	0	0
1076	2	28	6	1	1	0	2	1	2	2	1	3	1	1	1	1	1	4	3	3	1	2	1	1	1	5	1	0	1	1	2	0	2	7	2	4	1	2	3	2	1	1	1	1	-3	-3	-3	-3	-3
1077	2	32	8	1	2	1	1	1	2	2	1	2	2	2	2	2	1	7	2	1	2	2	2	2	2	6	1	2	1	2	2	0	1	9	2	1	1	2	3	3	1	3	3	1	-3	-3	-3	-3	-3
1078	2	32	12	1	1	1	2	1	2	2	2	2	2	2	1	1	1	6	2	4	1	2	1	2	2	7	1	0	1	1	2	0	2	7	2	4	1	4	4	3	3	3	3	2	0	1	1	1	1
1079	2	33	10	2	1	0	2	1	2	2	4	4	4	4	4	3	1	19	3	3	3	4	3	4	4	17	2	0	1	2	3	0	3	11	1	4	1	2	1	2	2	1	1	1	-3	-3	-3	-3	-3
1080	2	52	32	1	1	0	2	1	2	1	2	2	1	1	1	1	1	3	2	2	2	2	3	2	2	8	3	0	2	1	1	0	3	10	3	4	3	3	4	4	4	4	4	2	1	1	1	1	1
1081	2	41	16	1	2	1	1	1	1	1	1	1	1	1	1	1	1	0	1	1	1	1	2	2	2	3	2	0	1	1	1	0	2	7	2	4	1	4	1	4	1	4	1	1	-3	-3	-3	-3	-3
1082	2	35	12	1	2	1	1	1	2	2	4	4	3	1	1	1	1	10	1	1	4	4	3	3	3	12	3	2	2	1	3	0	2	13	2	4	1	2	1	4	1	4	3	2	0	1	1	1	0
1083	2	32	9	2	1	0	2	1	2	1	2	1	2	1	2	1	1	4	1	1	1	1	1	1	2	1	2	1	1	1	2	0	2	9	2	4	2	3	4	4	4	4	4	2	1	1	1	1	0
1084	2	36	14	2	1	0	2	1	1	1	2	2	1	1	1	1	1	2	1	1	1	1	2	1	2	2	3	0	1	1	2	0	2	9	2	4	2	3	4	4	4	4	4	2	1	1	1	0	1
1085	2	31	10	1	1	1	2	2	1	1	1	1	1	1	1	1	1	0	1	1	1	1	1	1	1	0	1	3	3	2	3	0	2	14	3	4	4	4	4	4	4	4	4	1	-3	-3	-3	-3	-3
1086	2	33	8	2	1	0	2	2	2	2	2	2	2	2	2	2	2	9	2	2	2	2	2	2	2	7	2	1	1	2	2	0	2	10	2	4	1	4	4	4	4	4	4	2	1	1	1	1	1
1087	2	33	9	2	1	1	1	1	1	2	1	2	2	1	1	1	1	3	2	1	1	3	2	2	2	6	1	1	2	2	2	0	3	11	2	4	2	3	4	3	1	4	1	2	1	1	0	0	0
1088	2	39	20	1	2	1	1	1	1	1	2	2	2	1	1	1	1	3	2	1	1	2	1	1	1	2	2	0	1	2	2	0	2	9	4	4	1	4	1	4	1	4	1	2	0	0	1	0	0
1089	2	34	10	2	2	1	1	1	1	1	2	1	1	1	1	1	1	1	1	1	1	1	1	1	1	0	1	0	0	1	1	0	0	3	3	4	1	3	1	4	1	4	1	2	0	1	1	1	0
1090	2	25	4	2	2	0	1	1	1	1	1	1	1	1	1	1	1	0	1	1	1	1	1	1	1	0	1	0	1	0	0	0	0	2	2	1	1	1	1	1	1	2	1	1	-3	-3	-3	-3	-3
1091	2	44	26	2	1	0	2	2	2	2	2	2	2	2	2	2	2	9	2	2	2	2	2	2	2	7	1	0	1	0	2	0	2	6	3	4	4	4	4	4	4	4	4	2	0	1	1	1	1
1092	2	31	7	2	2	1	1	1	1	1	1	1	1	1	1	1	1	0	1	1	1	1	1	1	1	0	1	0	0	0	0	0	0	1	2	1	2	3	1	4	1	4	1	2	0	1	1	0	0
1093	1	28	5.3	1	2	0	1	1	2	2	2	2	2	2	2	2	2	9	2	2	2	2	2	2	2	7	2	0	2	1	2	0	2	9	2	1	3	4	1	4	1	3	1	1	-3	-3	-3	-3	-3
1094	2	28	4	2	1	0	1	1	2	2	2	2	2	2	2	2	2	9	2	2	2	2	2	2	2	7	2	0	1	2	1	0	2	8	3	4	1	2	3	3	1	3	3	2	1	1	1	1	0
1095	2	43	22	2	1	0	2	2	1	1	1	1	1	1	1	1	1	0	1	1	1	1	1	1	1	0	0	0	0	0	0	0	0	0	3	4	4	4	4	4	4	4	4	2	0	0	1	1	1
1096	2	46	26	2	1	0	2	2	2	2	2	2	2	2	2	2	2	9	2	2	2	2	2	2	2	7	1	0	1	1	1	0	1	5	2	4	2	2	4	3	3	3	3	2	1	1	0	0	0
1097	2	41	22	2	1	0	2	2	1	1	1	1	1	1	1	1	1	0	1	1	1	1	1	1	1	0	0	1	2	0	1	0	0	4	3	4	2	3	1	4	4	3	2	1	-3	-3	-3	-3	-3
1098	2	34	10	2	2	1	1	1	2	3	4	3	3	3	3	2	1	15	3	3	3	3	3	3	3	14	3	0	1	2	2	0	2	10	2	1	1	2	1	3	1	3	1	1	-3	-3	-3	-3	-3
1099	2	40	20	2	1	0	2	1	2	1	2	2	2	1	2	1	1	5	2	2	1	2	2	2	2	6	2	0	1	1	2	0	2	8	3	4	1	4	4	4	4	4	4	2	1	1	1	1	1
1100	2	34	11	2	1	0	2	2	1	1	2	1	1	1	1	1	1	1	1	1	1	1	1	1	1	0	2	0	1	1	1	0	0	5	4	4	2	4	4	4	4	4	4	2	1	0	0	0	0
1101	2	30	8	1	1	0	2	2	2	2	2	2	2	2	2	2	2	9	1	1	1	1	1	1	1	0	2	0	0	1	1	0	3	7	2	4	3	3	2	3	2	3	3	2	1	1	1	1	1
1102	2	41	20	2	1	0	2	2	1	1	1	1	1	1	1	1	1	0	1	1	1	2	1	1	1	1	0	0	1	1	1	0	1	4	2	4	3	4	4	4	4	4	4	2	1	1	0	0	0
1103	2	37	14	2	1	1	2	1	4	3	2	3	2	2	3	1	1	12	2	3	2	2	2	2	2	8	2	1	1	1	2	0	3	10	2	4	1	2	2	2	2	1	1	2	1	1	0	0	0
1104	2	52	33	2	1	0	2	2	1	1	1	1	1	1	1	1	1	0	1	1	1	1	1	1	1	0	1	1	1	1	1	0	1	6	3	4	1	2	4	4	4	3	2	2	1	1	1	1	1
1105	2	57	37	2	1	0	2	2	1	1	1	1	1	1	1	1	1	0	1	1	1	2	1	1	1	1	0	0	2	1	1	0	0	4	3	4	3	3	4	1	4	4	3	2	1	1	1	1	1
1106	2	40	20	2	1	0	2	2	2	2	2	2	2	2	2	2	2	9	2	2	2	2	2	2	2	7	2	0	1	1	1	0	1	6	2	4	3	2	4	3	3	3	1	2	1	0	1	0	0
1107	2	40	20	2	1	1	2	2	1	1	1	2	2	1	1	1	1	2	1	1	1	1	1	1	1	0	1	0	1	0	1	0	2	5	3	4	3	4	4	4	4	4	4	2	1	1	1	1	1
1108	2	27	3	1	2	1	1	1	2	2	2	2	1	1	1	1	1	4	2	2	1	2	1	1	1	3	1	1	1	1	1	0	2	7	2	1	2	2	1	4	1	4	1	1	-3	-3	-3	-3	-3
1109	2	44	23	2	1	1	2	2	2	2	2	2	2	2	2	2	2	9	3	3	3	3	3	3	3	14	1	1	1	0	2	0	2	7	2	4	4	4	3	3	3	3	3	2	1	1	1	1	1
1110	2	43	24	2	2	1	1	1	2	2	2	2	2	2	2	1	1	7	2	2	2	2	2	2	2	7	1	0	1	1	1	0	3	7	3	4	2	2	1	3	1	4	1	2	0	1	1	1	0
1111	2	35	11	2	2	1	1	1	2	2	3	3	2	2	3	1	2	11	2	3	2	2	2	2	2	8	2	2	2	1	2	1	2	12	3	1	1	1	1	2	1	2	1	2	0	1	1	0	1
1112	2	31	11	1	2	1	1	1	2	1	1	1	1	1	1	1	1	1	1	1	1	1	1	1	1	0	0	1	1	0	1	0	2	5	2	4	1	2	1	4	1	4	4	2	0	1	0	1	0
1114	2	38	15	1	1	0	2	1	2	2	2	2	2	2	2	2	2	9	2	2	2	2	2	2	2	7	1	0	1	0	1	0	0	3	2	4	2	4	4	4	4	4	4	2	1	1	0	0	0
1115	2	31	7	2	1	0	1	1	1	1	2	2	1	1	1	1	1	2	1	1	1	1	1	1	1	0	3	0	1	3	2	0	2	11	4	4	1	4	4	4	1	3	3	2	1	1	1	1	1
1116	1	25	3	1	2	1	1	1	2	2	2	2	2	1	2	2	1	7	2	2	1	2	2	2	2	6	2	0	3	1	2	2	3	13	3	4	1	3	3	3	1	3	1	2	1	1	1	0	0
1117	2	40	22	2	1	1	2	1	1	1	1	1	1	1	1	1	1	0	1	1	1	1	1	1	1	0	0	0	0	1	0	0	0	1	3	4	1	3	4	4	4	4	4	1	-3	-3	-3	-3	-3
1118	2	31	10	1	2	1	1	1	2	2	2	2	2	2	2	2	2	9	2	2	2	2	2	2	2	7	1	0	0	1	1	0	1	4	2	3	2	2	3	3	3	3	3	1	-3	-3	-3	-3	-3
1119	1	28	3	2	2	1	1	1	1	1	1	1	1	1	1	1	1	0	1	1	1	1	1	1	1	0	0	0	0	0	0	0	0	0	4	1	4	4	4	4	4	4	4	1	-3	-3	-3	-3	-3
1120	2	34	12	1	2	1	1	1	1	1	1	1	1	1	1	1	1	0	1	1	1	1	1	1	1	0	1	1	0	0	1	0	0	3	2	3	1	3	1	4	1	4	4	2	0	0	1	0	1
1121	2	33	12	2	2	1	1	1	2	2	2	2	2	2	1	1	2	7	2	2	2	3	2	2	2	8	2	0	1	1	2	0	2	8	1	3	1	2	3	4	1	4	1	1	-3	-3	-3	-3	-3
1122	2	30	8	2	2	1	1	1	1	1	1	1	1	1	1	1	1	0	1	1	1	1	1	1	1	0	1	0	0	1	1	0	1	4	3	3	3	4	1	4	1	4	4	2	0	1	1	1	1
1123	1	29	6	2	2	1	1	1	2	2	1	2	1	2	2	2	2	7	2	2	1	2	2	2	2	6	1	1	1	0	1	0	2	6	3	3	1	3	1	3	1	3	1	2	0	1	1	1	1
1124	2	30	8	2	1	0	1	1	3	2	3	2	2	2	2	1	1	9	2	2	2	2	2	1	1	5	2	0	0	2	2	0	3	9	2	1	1	3	4	4	1	4	1	2	1	0	1	0	0
1125	2	24	1	1	2	1	1	1	2	2	2	2	2	2	2	2	2	9	2	2	2	2	2	2	2	7	2	3	0	1	2	0	2	10	2	4	3	4	4	4	1	4	4	2	0	1	1	0	1
1126	2	23	1	2	2	1	1	1	2	2	2	2	2	1	1	1	1	5	2	2	2	2	2	2	2	7	2	0	0	1	1	0	2	6	2	4	2	3	1	4	1	4	3	2	0	1	0	0	0
1127	2	39	22	2	1	0	2	1	2	1	1	2	1	1	1	1	1	2	1	1	1	1	2	2	2	3	0	1	2	1	1	0	2	7	2	4	3	2	4	4	4	4	1	2	1	1	1	0	1
1128	2	30	9	1	2	1	1	1	1	1	1	1	1	1	1	1	1	0	1	1	1	1	1	1	1	0	2	0	0	1	2	0	1	6	3	4	2	4	1	4	1	4	4	2	0	1	1	1	0
1129	2	32	11	1	2	1	1	1	2	1	2	2	1	1	1	1	1	3	1	1	1	2	1	1	1	1	3	0	1	1	2	2	2	11	2	1	1	3	1	4	1	4	4	2	0	1	1	1	0
1130	2	26	3	1	2	1	1	1	2	2	2	2	2	2	1	2	2	8	2	1	2	1	1	1	1	2	2	0	1	1	2	0	2	8	3	1	1	3	1	3	1	1	1	2	0	0	1	0	0
1131	2	33	10	1	1	0	2	2	1	1	1	1	1	1	1	1	1	0	1	1	1	1	1	1	1	0	0	1	0	0	1	0	1	3	2	4	3	3	4	4	4	4	4	2	0	1	0	0	0
1132	2	25	1.5	1	1	1	2	1	2	2	2	2	2	2	2	2	2	9	2	2	2	2	2	2	2	7	0	0	0	1	1	0	1	3	3	4	2	2	3	3	3	1	1	2	1	1	1	1	0
1133	2	28	5	1	1	1	2	2	1	1	1	1	1	1	1	1	1	0	1	1	1	1	1	1	1	0	0	0	1	0	0	0	1	2	3	4	4	3	4	4	4	4	4	2	1	1	0	1	0
1134	2	40	21	1	1	0	2	1	1	1	4	1	4	1	1	1	1	6	1	1	1	1	1	1	1	0	2	1	3	0	2	0	1	9	4	4	3	4	4	4	4	4	4	2	1	1	0	0	0
1135	2	43	24	2	1	0	2	1	2	1	1	2	1	1	1	1	1	2	1	1	1	1	1	1	1	0	0	0	1	1	1	0	2	5	3	4	1	4	4	2	3	2	2	2	1	0	1	0	0
1136	2	51	33	2	1	0	2	2	2	2	2	2	1	1	1	1	1	4	1	1	1	1	1	1	1	0	1	0	1	1	2	1	2	8	4	4	4	4	1	1	1	1	1	2	1	1	1	1	1
1137	2	35	12	1	1	0	2	1	1	1	1	1	1	1	1	1	1	0	1	1	1	1	1	1	1	0	2	2	1	2	2	0	1	10	2	4	1	3	4	4	4	4	1	2	1	1	0	0	0
1138	2	26	2	2	2	1	1	1	2	1	1	2	2	1	1	1	1	3	1	1	1	1	1	1	1	0	0	0	1	0	1	0	0	2	3	3	1	3	1	4	1	4	1	2	0	1	1	0	0
1139	2	41	17	1	1	0	2	1	2	1	1	1	1	1	1	1	1	1	1	1	1	1	1	1	1	0	1	1	2	1	1	0	1	7	3	4	1	3	4	4	4	4	1	2	1	0	0	0	0
1140	2	34	11	2	1	1	2	1	2	2	2	2	2	2	2	2	2	9	2	2	2	3	2	2	2	8	3	2	2	3	3	0	3	16	2	4	3	4	4	4	4	4	4	1	-3	-3	-3	-3	-3
1141	2	28	5	2	2	1	1	1	2	1	4	2	1	1	1	1	1	5	1	1	1	1	1	1	1	0	3	3	3	1	3	1	2	16	2	1	1	3	1	3	1	3	1	2	0	1	0	0	0
1142	2	33	10	1	2	1	1	1	1	2	1	1	2	2	1	1	1	3	1	1	1	1	1	1	1	0	2	0	1	2	1	1	1	8	4	4	1	4	4	4	4	4	2	2	0	1	1	1	1
1143	2	34	12	2	1	1	2	2	1	1	1	1	1	1	1	1	1	0	1	1	1	1	1	1	1	0	0	0	0	1	1	0	0	2	2	4	1	2	4	4	4	4	4	2	1	1	1	0	0
1144	2	33	11	1	1	0	2	2	2	2	2	2	4	1	1	1	1	7	2	1	1	2	2	1	1	3	3	0	1	1	1	0	2	8	1	4	1	4	3	3	1	4	1	2	0	1	1	0	0
1145	2	25	3	1	1	0	1	1	3	3	3	3	2	3	2	2	2	14	2	2	2	2	2	2	2	7	2	1	0	1	2	0	1	7	2	4	2	3	4	4	1	4	1	2	1	1	1	1	0
1146	2	33	8	2	2	1	1	1	2	1	1	2	1	1	1	1	1	2	1	1	1	1	1	1	1	0	1	0	0	1	1	0	1	4	2	3	1	2	1	3	1	3	3	2	0	1	1	0	1
1147	2	33	12	2	1	0	1	1	1	1	1	1	1	1	1	1	1	0	1	1	1	1	1	1	1	0	2	1	1	1	2	0	1	8	2	4	2	4	4	4	1	3	3	2	1	1	1	0	1
1148	2	44	25	2	1	1	2	2	3	3	3	3	3	3	3	3	1	16	2	2	2	2	2	2	2	7	0	0	2	1	2	0	0	5	2	4	2	4	4	3	4	4	4	2	1	1	1	1	1
1150	2	34	12	2	1	0	2	2	3	2	3	4	3	2	2	1	1	12	2	2	1	2	2	1	1	4	3	0	1	2	0	0	3	9	2	1	1	2	2	2	2	2	2	2	0	1	0	0	0
1151	2	32	10	1	2	1	1	1	1	1	2	2	2	1	1	1	1	3	1	1	1	1	1	1	1	0	2	2	1	1	1	0	2	9	3	1	1	3	1	4	1	4	4	1	-3	-3	-3	-3	-3
1152	1	32	10	2	1	1	2	2	1	1	1	1	1	1	1	1	1	0	1	1	1	1	1	1	1	0	2	0	0	1	2	1	0	6	1	4	1	1	1	1	1	1	1	1	-3	-3	-3	-3	-3
1153	2	52	33	2	1	0	2	2	2	2	2	2	2	2	2	2	2	9	2	2	2	2	2	2	2	7	1	0	1	1	1	0	1	5	2	4	2	4	3	3	3	3	3	2	1	1	1	1	1
1154	2	35	12	2	2	1	1	1	2	2	2	2	2	1	1	1	1	5	2	1	1	2	2	2	2	5	3	1	0	1	1	0	3	9	2	4	1	3	1	4	1	3	1	1	-3	-3	-3	-3	-3
1155	2	24	3	1	2	1	1	1	2	2	2	2	2	2	2	2	2	9	2	2	2	2	2	2	2	7	3	0	0	2	2	0	2	9	3	4	2	4	4	4	4	4	4	2	0	0	1	1	1
1156	2	33	13	1	1	0	2	2	1	1	1	1	1	1	1	1	1	0	1	1	1	1	1	1	1	0	2	0	0	1	1	0	1	5	3	4	4	4	4	4	4	4	4	1	-3	-3	-3	-3	-3
1157	2	42	23	1	1	1	2	2	2	2	1	2	2	1	2	1	1	5	1	1	1	1	1	1	1	0	1	0	0	0	1	0	1	3	3	4	3	4	4	4	4	4	4	2	1	1	0	0	1
1158	2	43	23	2	1	1	2	2	1	1	1	1	1	1	1	1	1	0	2	2	1	1	1	1	1	2	2	0	1	1	1	0	1	6	3	4	3	4	4	4	4	4	1	2	1	0	1	1	0
1159	2	22	1	1	2	1	1	1	2	2	2	2	2	2	2	2	2	9	2	2	2	2	2	2	2	7	1	0	0	2	1	0	1	5	3	4	3	3	1	4	1	4	4	2	0	1	0	1	0
1160	2	25	1.5	1	2	1	1	1	2	1	2	2	1	1	1	1	1	3	1	1	1	2	2	1	1	2	1	0	1	1	1	0	2	6	2	3	1	3	3	3	1	3	3	2	0	1	1	0	0
1161	2	44	25	1	1	0	2	2	1	2	2	2	2	1	2	2	2	7	2	2	2	2	2	2	2	7	2	0	1	3	2	0	2	10	2	4	2	4	4	4	4	4	3	1	-3	-3	-3	-3	-3
1162	2	33	10	1	1	1	2	2	2	2	2	2	2	2	2	2	2	9	2	2	2	2	2	2	2	7	2	1	1	2	2	0	3	11	2	4	3	3	4	4	4	4	4	2	1	1	0	1	0
1163	1	25	3	1	2	1	1	1	3	3	3	3	3	3	3	3	3	18	3	3	3	3	3	3	3	14	1	0	1	0	0	0	0	2	1	2	2	2	2	2	2	2	2	1	-3	-3	-3	-3	-3
1164	2	26	4	2	2	1	1	1	2	2	2	2	2	2	2	2	2	9	2	2	2	2	2	2	2	7	2	0	0	1	1	0	1	5	3	4	1	3	1	4	1	3	1	2	0	1	0	0	0
1165	2	32	10	2	1	0	2	2	1	1	1	1	1	1	1	1	1	0	1	1	1	1	1	1	1	0	1	0	0	1	1	0	1	4	2	4	1	3	3	3	3	3	3	2	1	1	1	0	1
1166	2	40	22	2	1	1	1	1	1	1	2	1	1	1	1	1	1	1	1	1	1	1	2	1	1	1	2	0	1	2	2	0	2	9	4	4	4	4	4	4	4	4	4	2	1	1	1	1	1
1167	2	41	20	2	1	0	2	2	1	1	1	1	1	1	1	1	1	0	1	1	1	1	1	1	1	0	1	0	1	0	0	0	0	2	3	4	3	4	4	4	4	4	4	2	1	1	1	1	0
1168	2	34	12	2	1	1	2	1	2	2	2	2	2	2	2	2	2	9	2	2	2	2	2	2	2	7	1	0	0	1	1	0	1	4	2	4	2	2	4	4	4	4	4	2	1	1	0	0	0
1169	1	31	9	1	1	1	2	2	1	1	1	1	1	1	1	1	1	0	1	1	1	2	1	1	1	1	0	1	1	1	1	0	1	5	3	4	2	4	4	4	4	4	4	2	1	0	1	0	1
1170	2	33	12	1	1	0	2	1	1	1	4	2	3	1	1	1	1	6	1	1	1	1	1	1	1	0	3	0	2	2	2	0	2	11	3	4	1	3	3	4	1	2	1	1	-3	-3	-3	-3	-3
1171	2	31	8	1	1	0	2	1	2	2	2	2	1	2	1	1	1	5	2	3	2	2	2	2	2	8	1	0	1	1	2	0	2	7	2	4	1	3	2	2	2	2	2	1	-3	-3	-3	-3	-3
1172	2	27	6	1	1	1	1	1	2	2	2	2	2	2	2	2	2	9	2	2	2	2	2	2	2	7	0	0	0	1	0	0	0	1	4	4	3	2	4	4	1	4	4	2	1	1	1	1	1
1173	2	37	9	1	1	0	2	1	1	1	1	1	1	1	1	1	1	0	1	1	1	1	1	1	1	0	1	0	0	1	1	0	0	3	2	4	2	2	4	4	4	4	1	2	1	0	0	0	0
1174	2	31	10	1	1	1	2	2	3	3	3	3	3	3	3	3	3	18	3	3	3	3	3	3	3	14	0	0	1	1	1	0	1	4	3	4	1	3	4	4	4	4	4	2	1	1	0	0	0
1175	2	26	6	1	1	1	2	2	2	2	3	3	2	2	3	2	1	11	3	2	2	2	1	2	2	7	2	0	1	1	2	0	3	9	2	4	2	3	3	3	3	3	3	2	1	1	0	0	0
1176	2	39	14	2	1	0	1	1	3	2	3	4	3	3	3	3	3	18	3	3	3	3	3	3	3	14	2	2	2	2	2	1	3	14	3	3	3	2	4	4	1	2	2	2	0	0	0	1	0
1177	2	47	28	2	2	1	1	1	2	2	2	2	1	1	2	1	1	5	1	1	1	1	1	1	1	0	1	0	1	1	1	1	2	7	3	4	2	3	3	4	1	4	4	2	0	1	1	0	1
1178	2	34	12	2	2	1	1	1	3	2	1	2	1	3	1	1	1	6	2	1	1	1	1	1	1	1	2	0	1	1	1	0	1	6	4	4	2	3	1	4	1	1	1	2	0	0	1	0	0
1179	2	46	29	2	1	0	2	2	2	1	2	2	2	2	1	1	1	5	2	2	2	2	2	1	2	6	2	1	1	1	1	0	2	8	2	4	1	3	4	4	4	4	4	2	1	1	1	1	1
1180	2	45	27	1	1	1	2	2	1	1	1	1	1	1	1	1	1	0	1	1	1	1	1	1	1	0	2	0	1	1	2	0	1	7	4	4	1	2	3	3	3	3	3	2	1	1	1	0	0
1181	2	49	29	1	1	0	2	2	2	2	2	2	2	2	2	2	2	9	2	2	2	2	2	2	2	7	2	1	1	2	2	0	2	10	2	4	2	2	1	3	4	3	3	2	0	1	0	1	1
1182	2	38	17	2	1	0	2	1	1	1	1	1	1	1	1	1	1	0	1	1	1	1	1	1	1	0	1	0	1	0	1	0	0	3	3	4	2	2	4	4	4	4	4	2	1	0	0	1	0
1184	2	30	9	1	2	1	1	1	4	1	4	1	1	1	1	1	1	6	2	2	1	2	1	1	1	3	2	0	1	1	3	1	2	10	2	3	1	3	4	4	1	4	4	2	0	1	0	0	1
1185	2	36	18	1	1	0	2	2	1	1	1	1	1	1	1	1	1	0	1	1	1	1	1	1	1	0	2	2	1	1	1	0	1	8	3	4	3	3	3	4	4	4	1	2	0	1	0	0	0
1186	2	52	32	2	1	0	2	2	1	1	1	1	1	1	1	1	1	0	1	1	1	1	1	1	1	0	1	0	0	1	1	0	0	3	3	4	1	2	4	1	4	4	1	2	1	1	1	0	0
1187	2	25	3	1	2	1	1	1	2	2	2	2	1	2	2	2	1	7	1	1	1	1	1	1	1	0	1	1	0	1	1	0	0	4	2	4	4	3	1	4	1	4	1	2	0	1	1	0	0
1188	2	30	9	1	2	1	1	1	2	1	2	2	3	1	2	1	1	6	1	1	1	1	1	1	1	0	1	0	1	0	0	0	1	3	3	4	1	3	1	4	1	1	1	2	0	1	1	0	1
1189	2	50	31	2	1	0	2	1	2	1	2	2	2	1	1	1	1	4	1	1	1	1	2	1	1	1	0	0	0	1	1	0	3	5	3	4	3	4	4	4	4	4	1	2	1	1	1	0	1
1190	2	28	4	1	1	1	2	1	1	1	1	1	2	1	1	1	1	1	2	1	1	2	2	2	2	5	2	0	1	1	2	0	2	8	3	4	2	2	4	4	4	4	4	2	1	1	0	0	0
1191	2	33	10	2	1	0	2	1	2	2	1	2	1	1	1	1	1	3	1	1	1	1	1	1	1	0	1	0	1	0	2	0	2	6	2	4	1	2	4	4	4	4	4	2	0	1	0	0	0
1192	2	23	1	1	2	1	1	1	2	2	2	2	2	1	1	1	1	5	1	1	1	1	1	1	1	0	1	0	1	1	1	0	2	6	2	1	1	3	1	4	1	4	4	1	-3	-3	-3	-3	-3
1193	2	24	3	2	2	1	1	1	1	2	2	2	1	1	1	1	1	3	2	2	2	3	1	2	1	6	2	0	1	1	1	1	2	8	2	1	1	2	1	4	1	1	1	2	0	1	1	0	0
1194	2	43	25	2	1	0	2	2	2	2	2	2	2	2	2	1	2	8	2	2	2	2	2	2	2	7	2	0	1	1	2	1	2	9	2	4	1	3	4	2	4	2	1	2	1	0	0	0	0
1195	2	46	27	2	1	1	2	2	1	1	2	1	1	1	1	1	1	1	1	1	1	1	2	1	2	2	2	1	2	1	1	0	1	8	4	4	4	4	4	4	4	4	4	2	1	1	0	0	0
1196	2	31	8	1	1	1	2	1	1	1	1	1	1	1	1	1	1	0	1	1	1	1	1	1	1	0	1	3	2	2	1	0	2	11	3	4	1	3	4	4	4	4	1	2	1	1	1	1	1
1197	2	33	11	1	1	1	2	2	1	1	1	1	1	1	1	1	1	0	1	1	1	1	1	1	1	0	0	0	0	1	0	0	0	1	3	4	3	3	4	4	4	4	3	2	1	0	0	0	0
1198	2	43	25	1	1	0	2	2	2	2	2	2	2	2	2	2	2	9	2	1	2	2	2	2	3	7	1	0	2	1	1	0	2	7	1	4	1	2	1	3	3	3	3	2	0	1	0	0	0
1199	2	29	10	1	1	0	1	1	1	1	2	1	4	1	2	1	1	5	1	2	1	2	2	2	2	5	2	1	2	1	2	0	2	10	2	4	1	4	3	4	1	4	1	2	0	1	0	0	0
1200	2	36	13	2	1	0	2	2	1	1	1	1	1	1	1	1	1	0	1	1	1	1	1	1	1	0	1	0	0	1	1	0	0	3	2	4	1	3	4	4	4	4	3	2	1	1	0	0	0
1201	2	46	24	2	2	0	2	1	2	2	1	1	1	2	1	1	1	3	2	1	2	2	2	2	2	6	2	0	1	1	1	1	0	6	2	1	2	4	1	2	4	2	1	2	0	0	1	0	1
1202	2	44	24	2	1	1	2	2	1	1	2	2	2	1	1	1	1	3	1	1	1	1	1	1	1	0	3	1	2	3	2	0	2	13	2	4	3	3	4	4	4	4	4	2	1	1	1	0	0
1203	2	30	8	1	1	1	2	2	2	2	2	2	2	2	2	2	2	9	2	2	2	2	2	2	2	7	2	0	1	1	2	0	1	7	1	4	2	2	4	4	4	1	1	1	-3	-3	-3	-3	-3
1204	2	35	8	1	1	0	2	2	1	1	1	1	1	1	1	1	1	0	1	1	1	1	1	1	1	0	1	0	1	0	0	0	0	2	3	4	2	3	4	4	4	4	4	2	1	1	1	0	1
1205	2	43	24	2	1	0	2	2	3	2	2	3	3	2	3	2	2	13	2	2	2	2	3	2	2	8	1	0	0	1	1	0	3	6	1	4	1	3	3	4	2	4	2	1	-3	-3	-3	-3	-3
1206	2	33	9	1	1	1	2	2	1	1	1	1	1	1	1	1	1	0	1	1	1	1	1	1	1	0	1	0	1	1	1	0	1	5	2	4	2	4	4	4	1	4	1	1	-3	-3	-3	-3	-3
1207	2	25	3	1	1	1	1	1	1	1	1	1	1	1	1	1	1	0	1	1	1	1	1	1	1	0	0	0	1	0	0	0	0	1	3	4	1	4	4	4	1	1	1	2	1	1	0	1	0
1208	2	42	22	1	1	0	2	2	4	3	1	3	2	2	1	2	1	10	3	2	1	2	2	1	2	6	0	0	1	1	1	0	3	6	2	4	1	2	3	1	1	1	1	1	-3	-3	-3	-3	-3
1209	2	25	3	1	2	1	1	1	2	2	1	2	2	2	2	1	1	6	1	1	1	1	1	1	1	0	1	1	2	1	1	0	2	8	3	4	3	4	1	4	1	4	4	2	0	1	1	1	0
1210	2	26	4	1	2	1	1	1	1	1	1	1	1	1	1	1	1	0	2	2	1	1	1	1	1	2	0	0	0	0	0	0	0	0	3	4	4	4	4	4	1	4	4	1	-3	-3	-3	-3	-3
1211	2	50	30	1	1	0	2	2	1	1	3	2	2	1	1	1	1	4	1	1	1	1	2	1	1	1	2	0	1	2	2	3	2	12	3	4	3	4	4	4	4	4	4	2	1	1	1	1	0
1212	2	37	14	1	1	0	2	2	2	1	2	2	2	3	2	2	1	8	2	2	2	2	2	2	2	7	2	1	1	2	1	0	2	9	3	4	3	4	4	4	4	4	4	2	1	1	1	1	1
1213	2	27	4	1	1	1	2	2	2	1	1	1	1	1	1	1	1	1	1	1	1	1	1	1	1	0	0	0	1	0	1	0	0	2	2	4	1	4	4	4	4	4	4	2	1	0	0	1	0
1214	2	30	4	1	1	1	2	2	2	2	2	2	2	2	2	2	2	9	2	2	2	2	2	2	2	7	3	0	0	1	3	0	2	9	2	4	1	2	3	3	3	3	3	2	1	1	0	0	0
1215	2	35	16	1	1	0	2	2	1	1	1	1	1	1	1	1	1	0	1	1	1	1	1	1	1	0	1	0	1	0	0	0	0	2	3	4	3	4	4	4	4	4	4	2	1	1	1	0	0
1216	2	48	28	2	1	0	2	2	1	1	1	2	2	1	1	1	1	2	1	1	1	1	1	1	1	0	2	0	2	1	1	0	2	8	3	4	3	4	4	4	4	4	4	2	1	1	1	0	1
1217	2	47	10	1	1	0	1	1	2	2	2	2	1	1	1	1	1	4	1	1	1	1	1	1	1	0	1	0	1	0	2	0	2	6	3	4	1	4	4	2	2	1	1	1	-3	-3	-3	-3	-3
1218	2	42	16	1	1	0	2	2	3	3	3	3	2	3	2	2	2	14	3	3	3	3	3	3	3	14	3	0	1	2	2	0	3	11	3	4	1	3	4	3	4	3	1	2	1	1	0	0	0
1219	2	50	31	1	1	0	2	2	2	2	2	2	2	1	1	1	1	5	2	2	1	2	2	1	1	4	1	0	1	1	1	0	2	6	3	4	1	4	4	4	4	4	3	1	-3	-3	-3	-3	-3
1220	2	54	34	1	1	0	2	2	1	1	1	1	1	1	1	1	1	0	1	1	1	1	1	1	1	0	0	0	1	1	1	0	0	3	3	4	2	2	3	1	3	3	3	2	1	1	0	0	0
1221	2	50	30	1	1	0	2	2	1	1	2	2	1	1	1	1	1	2	1	1	1	1	1	1	1	0	1	0	1	1	1	0	1	5	3	4	4	4	3	3	3	3	3	2	1	1	1	1	1
1222	2	51	33	1	1	0	2	2	3	4	3	3	3	2	2	3	3	17	2	3	3	3	3	2	2	11	3	0	2	2	2	0	3	12	2	4	2	3	4	3	4	3	2	2	1	1	1	1	0
1223	2	29	8	1	1	1	2	1	2	2	2	2	2	2	2	2	2	9	2	2	2	2	2	2	2	7	2	0	1	2	2	0	2	9	2	4	1	3	4	3	4	4	3	2	1	1	1	0	1
1224	2	45	25	2	1	0	2	2	1	1	1	2	1	1	1	1	1	1	1	1	1	1	1	1	1	0	1	0	0	0	0	0	1	2	4	4	3	4	4	4	4	4	4	2	1	1	0	0	0
1225	2	57	37	2	1	0	2	2	2	1	2	2	2	1	2	1	1	5	1	2	1	1	2	1	2	3	2	0	1	1	2	0	2	8	3	4	3	3	4	4	4	4	3	2	1	1	0	0	0
1226	2	25	4	1	2	1	1	1	1	1	1	1	2	2	2	2	2	5	1	1	1	1	1	1	1	0	1	0	1	1	1	0	1	5	3	4	1	3	1	4	1	1	1	1	-3	-3	-3	-3	-3
1227	2	40	20	2	1	0	2	2	1	1	1	1	1	1	1	1	1	0	1	1	1	1	1	1	1	0	1	0	1	2	1	0	2	7	2	4	2	3	4	4	3	4	3	2	1	0	1	1	1
1228	2	34	7	1	1	0	2	2	2	2	1	2	1	1	1	1	1	3	2	1	1	2	1	1	1	2	0	0	0	1	1	0	1	3	3	4	2	4	4	4	4	3	2	2	1	1	1	1	1
1229	2	32	3	1	1	0	2	2	1	1	1	1	1	1	1	1	1	0	1	1	1	1	1	1	1	0	1	2	1	0	2	0	0	6	4	4	1	3	4	4	4	4	4	2	1	1	1	0	0
1230	2	57	37	1	1	0	2	2	2	2	2	2	2	2	2	2	2	9	2	2	2	2	2	2	2	7	0	0	0	0	0	0	0	0	4	4	4	4	4	4	4	1	2	2	1	0	0	1	0
[truncated: 18 more columns]
